# Supplementary material for: CaMKII nucleates an osmotic protein supercomplex to induce cellular bleb expansion
Source: EMBO J. 2026 Feb 3;45(8):2433–55. doi: 10.1038/s44318-026-00703-5 (PMC13083957; doi:10.1038/s44318-026-00703-5)
Supplement: Supplementary file 3 — Movie EV1 [file 44318_2026_703_MOESM3_ESM.zip › EMBOJ-2025-121605-T_MovieEV1/Movie EV1 Legend.txt]

Movie EV1

Movie of WT DLD1 cells expressing the CaMKII FRET probe Camui-CR showing the FRET/donor ratio, related to Fig. 4A. Scale bar, 10 µm.
