# Supplementary material for: CaMKII nucleates an osmotic protein supercomplex to induce cellular bleb expansion
Source: EMBO J. 2026 Feb 3;45(8):2433–55. doi: 10.1038/s44318-026-00703-5 (PMC13083957; doi:10.1038/s44318-026-00703-5)
Supplement: Supplementary file 4 — Movie EV2 [file 44318_2026_703_MOESM4_ESM.zip › EMBOJ-2025-121605-T_MovieEV2/Movie EV2 Legend.txt]

Movie EV2

Movie of GFP-Mena- and RFP-expressing WT (left) and CaMKII DKO (right) cells with the GFP-to-RFP ratio depicted, related to Fig. 6A. Scale bar, 2 µm.
