# Supplementary material for: CaMKII nucleates an osmotic protein supercomplex to induce cellular bleb expansion
Source: EMBO J. 2026 Feb 3;45(8):2433–55. doi: 10.1038/s44318-026-00703-5 (PMC13083957; doi:10.1038/s44318-026-00703-5)
Supplement: Supplementary file 5 — Movie EV3 [file 44318_2026_703_MOESM5_ESM.zip › EMBOJ-2025-121605-T_MovieEV3/Movie EV3.txt]

Movie EV3

Movie of Walker256 cell expressing GFP-CaMKIIγ migrating in a TypeI collagen matrix, related to Fig. 7B. Scale bar, 10 µm.
