# Supplementary material for: CaMKII nucleates an osmotic protein supercomplex to induce cellular bleb expansion
Source: EMBO J. 2026 Feb 3;45(8):2433–55. doi: 10.1038/s44318-026-00703-5 (PMC13083957; doi:10.1038/s44318-026-00703-5)
Supplement: Supplementary file 6 — Source data Fig. 1 [file 44318_2026_703_MOESM6_ESM.zip]

Archive with 26 entries (15 files):
- Fig1/
- Fig1/1A/
- Fig1/1A/1A_AncoA4.tif
- Fig1/1A/1A_DMSO.tif
- Fig1/1A/1A_EDTA.tif
- Fig1/1B/
- Fig1/1B/1B.xlsx
- Fig1/1C/
- Fig1/1C/1C_GCaMP_timelaps.tif
- Fig1/1C/1C_GCaMP_timelaps_cropped.tif
- Fig1/1D/
- Fig1/1D/1D_GCaMP-RFP.tif
- Fig1/1E/
- Fig1/1E/1E.xlsx
- Fig1/1F/
- Fig1/1F/1F.xlsx
- Fig1/1G/
- Fig1/1G/1G_GFP-CaMKIIγ_Lifeact_timelaps.tif
- Fig1/1G/1G_GFP-CaMKIIγ_Lifeact_timelaps_crop.tif
- Fig1/1H/
- Fig1/1H/1H_GFP-CaMKIIγ-RFP.tif
- Fig1/1I/
- Fig1/1I/1I.xlsx
- Fig1/1J/
- Fig1/1J/1J__IF-CaMKIIγ.tif
- Fig1/README.txt
