# Supplementary material for: CaMKII nucleates an osmotic protein supercomplex to induce cellular bleb expansion
Source: EMBO J. 2026 Feb 3;45(8):2433–55. doi: 10.1038/s44318-026-00703-5 (PMC13083957; doi:10.1038/s44318-026-00703-5)
Supplement: Supplementary file 6 — Source data Fig. 1 [file 44318_2026_703_MOESM6_ESM.zip › Fig1/1B/1B.xlsx]

## Sheet: README
1B:Normalized bleb areas in cells treated with various reagents.

## Sheet: Result
Bleb size(Normalized Bleb/Cellbody area)
Ctrl	EDTA	AnCoA4
0.042932	0.022231	0.012251
0.0154	0.002739	0.004101
0.021924	0.023652	0.006782
0.035929	0.006502	0.009791
0.013461	0.00284	0.003574
0.003504	0.003567	0.015283
0.015256	0.008844	0.013091
0.006347	0.017298	0.013541
0.016802	0.006603	0.005148
0.012367	0.009834	0.007248
0.027774	0.012061	0.011518
0.010422	0.010924	0.003689
0.002653	0.009955	0.026426
0.011725	0.021404	0.012098
0.025907	0.003783	0.007829
0.009878	0.011308	0.00414
0.011273	0.006536	0.011968
0.010422	0.004422	0.004529
0.027623	0.005082	0.009723
0.009059	0.006583	0.005973
0.006537	0.007081	0.02208
0.008031	0.007754	0.003536
0.010199	0.001851	0.005018
0.01314	0.004532	0.009982
0.025056	0.013554	0.005973
0.013088	0.011865	0.012961
0.011738	0.02895	0.005751
0.013894	0.006042	0.022401
0.021911	0.002571	0.005186
0.020431	0.004704	0.003727
0.019678	0.006374	0.005003
0.014038	0.004863	0.002398
0.010088	0.004461	0.006553
0.031724	0.006001	0.008989
0.069376	0.014454	0.01607
0.030739	0.004431	0.00721
0.013435	0.003051	0.004903
0.036688	0.005971	0.003753
0.015964	0.002192	0.011126
0.017042	0.007885	0.011415
0.01084	0.005942	0.00497
0.024209	0.007043	0.002767
0.014747	0.005604	0.010492
0.061197	0.00651	0.012124
0.018719	0.005462	0.013341
0.079719	0.016735	0.007204
0.016171	0.02395	0.010586
0.055913	0.006244	0.006137
0.016152	0.013234	0.00369
0.047022	0.007713	0.00529
0.056402	0.003193	0.007788
0.062689	0.00401	0.007047
0.00757	0.003988	0.004355
0.006632	0.009243	0.008095
0.029598	0.020311	0.007292
0.025132	0.005572	0.003094
0.005642	0.008172	0.007292
0.030765	0.012029	0.011911
0.011947	0.006752	0.006388
0.011753	0.005681	0.008434
0.026521	0.004206	0.018374
0.040572	0.004796	0.009187
0.041306	0.009025	0.006476
0.009559	0.003321	0.009093
0.05221	0.006184	0.021775
0.018411	0.010423	0.008635
0.013831	0.008522	0.005202
0.028864	0.010237	0.008848
0.018279	0.003507	0.008585
0.015608	0.01546	0.006137
0.013291	0.005594	0.00465
0.057675	0.003103	0.001908
0.068035	0.002622	0.017081
0.022228	0.016446	0.025666
0.016422	0.004024	0.004336
0.014619	0.002376	0.012293
0.008666	0.006859	0.003847
0.009056	0.006029	0.005861
0.014723	0.003533	0.012562
0.033484	0.006337	0.002617
0.017444	0.003609	0.004646
0.00578	0.009895	0.057953
0.007201	0.001062	0.003755
0.012981	0.002483	0.003356
0.046318	0.001201	0.004531
0.102143	0.001616	0.012744
0.02065	0.002546	0.005554
0.041752	0.004036	0.01252
0.02104	0.012932	0.007099
0.005971	0.036224	0.011496
0.01942	0.003929	0.005257
0.020061	0.003376	0.005809
0.007435	0.003301	0.018607
0.033103	0.002622	0.00722
0.008759	0.004269	0.00679
0.012754	0.004162	0.005645
0.071396	0.003238	0.013174
0.008488	0.003162	0.001708
0.008986	0.003697	0.060684
0.007339	0.004036	0.008686
0.013654	0.002068	0.00487
0.034377	0.002666	0.007517
0.009886	0.003162	0.01788
0.051207	0.003439	0.002096
0.011357	0.002898	0.016681
0.008598	0.003697	0.004561
0.013296	0.017162	0.006802
0.025618	0.00653	0.003834
0.013691	0.011633	0.005094
0.014554	0.004455	0.00459
0.019523	0.009894	0.00504
0.008627	0.003544	0.019756
0.015806	0.001997	0.004811
0.005612	0.005763	0.002436
0.013866	0.003778	0.002619
0.01263	0.025689	0.00365
0.01473	0.004677	0.003032
0.010552	0.004162	0.008293
0.041929	0.002938	0.0021
0.048482	0.003442	0.00504
0.050411	0.002087	0.002306
0.013091	0.001925	0.002024
0.040183	0.030672	0.003146
0.006319	0.012161	0.001275
0.030899	0.005355	0.00459
0.003067	0.003016	0.006552
0.004757	0.002429	0.002207
0.015883	0.001163	0.003727
0.006997	0.001235	0.006407
0.009672	0.001955	0.005055
0.002802	0.002429	0.004964
0.007911	0.002027	0.001382
0.007937	0.020806	0.002581
0.006497	0.012021	0.011875
0.006819	0.00416	0.003467
0.010351	0.018793	0.002268
0.003154	0.013118	0.00165
0.002715	0.005304	0.008202
0.007135	0.003465	0.003986
0.01006	0.009503	0.005972
0.005344	0.014768	0.008164
0.05124	0.013434	0.010409
0.008923	0.011784	0.002436
0.020194	0.014144	0.004024
0.054732	0.009329	0.006361
0.031343	0.016315	0.005633
0.013666	0.009558	0.006405
0.032144	0.008516	0.008961
0.01163	0.009408	0.003542
0.014962	0.007664	0.006587
0.012995	0.012597	0.006418
0.00832	0.012771	0.016321
0.031824	0.012621	0.048101
0.04372	0.014744	0.003881
0.01696	0.019369	0.005017
0.012042	0.01033	0.010129
0.014307	0.013863	0.005821
0.020796	0.012211	0.011592
0.007611	0.039847	0.003077
0.014604	0.008659	0.005928
0.035698	0.004206	0.009375
0.107319	0.009657	0.004031
0.030806	0.012586	0.015259
0.025663	0.002573	0.003667
0.033921	0.007007	0.011165
0.046951	0.007103	0.004327
0.029831	0.009174	0.008189
0.011615	0.009892	0.003203
0.016525	0.01235	0.003862
0.037088	0.012433	0.007856
0.040833	0.006436	0.009407
0.027337	0.006556	0.005049
0.016542	0.00547	0.008779
0.015549	0.005407	0.00979
0.021728	0.006353	0.013445
0.035543	0.010578	0.004714
0.014281	0.005845	0.004739
0.02266	0.011963	0.008798
0.042113	0.015051	0.003715
0.008481	0.017153	0.003092
0.01622	0.003113	0.003168
0.005075	0.010502	0.009326
0.035157	0.006982	0.007831
0.045783	0.001557	0.005522
0.020248	0.005847	0.00306
0.008957	0.001618	0.003868
0.007893	0.015507	0.003028
0.006412	0.007521	0.005025
0.014364	0.013995	0.005254
0.009392	0.005193	0.006972
0.021235	0.006311	0.00376
0.020401	0.01308	0.002417
0.042573	0.006213	0.005789
0.010039	0.009527	0.003092
0.011903	0.004243	0.003276
0.008974	0.008042	0.003308
0.00756	0.009836	0.007443
0.01041	0.005073	0.008486
0.013833	0.006248	0.010464
0.009471	0.004883	0.007271
0.022432	0.02222	0.002322
0.00943	0.012165	0.004739
0.030051	0.003602	0.006552
0.01375	0.008295	0.0032
0.01306	0.009316	0.001921
0.039522	0.007507	0.006336
0.009313	0.00376	0.003772
0.05299	0.003813	0.005865
0.027176	0.011244	0.003855
0.014814	0.003284	0.002169
0.015154	0.003597	0.001635
0.020721	0.007282	0.002233
0.149194	0.004915	0.003416
0.054715	0.002852	0.00187
0.046512	0.007923	0.003791
0.09256	0.003232	0.002621
0.020288	0.003448	0.006533
0.00906	0.002249	0.00465
0.02285	0.005041	0.002169
0.01845	0.003887	0.001858
0.038631	0.001824	0.005477
0.008096	0.009494	0.004351
0.063444	0.005659	0.003212
0.036069	0.004311	0.002634
0.007069	0.005547	0.002277
0.030401	0.001936	0.004771
0.023421	0.001042	0.00479
0.010881	0.002226	0.004198
0.011773	0.004036	0.003511
0.012099	0.003984	0.004866
0.012099	0.004602	0.005134
0.023976	0.005019	0.020935
0.009042	0.005682	0.003265
0.033496	0.005145	0.003252
0.022149	0.002591	0.004268
0.089815	0.002539	0.035849
0.00561	0.004855	0.003116
0.00812	0.004088	0.002614
0.007855	0.003947	0.004751
0.013568	0.00245	0.006077
0.017589	0.022252	0.038946
0.030422	0.003845	0.000836
0.023216	0.002394	0.005011
0.00806	0.00196	0.002719
0.03972	0.005788	0.001592
0.020189	0.00141	0.029041
0.005573	0.001368	0.001778
0.024535	0.009058	0.002342
0.016156	0.005355	0.006715
0.013019	0.002577	0.003661
0.004884	0.000734	0.001214
0.032368	0.001818	0.004739
0.049533	0.006214	0.003766
0.017947	0.001351	0.011906
0.042469	0.00573	0.005272
0.016688	0.00935	0.005222
0.007921	0.005213	0.004634
0.011716	0.008057	0.006288
0.019149	0.010409	0.004132
0.018949	0.004195	0.004132
0.006281	0.00362	0.004132
0.023908	0.002636	0.004132
0.00573	0.005705	0.004132
0.031253	0.044763	0.004132
0.033582	0.004031	0.004132
0.017187	0.009011	0.003921
0.0179	0.007254	0.016769
0.00365	0.007507	0.003432
0.010669	0.013201	0.018696
0.024466	0.029832	0.004194
0.004521	0.008315	0.005891
0.008314	0.015917	0.008734
0.030022	0.00514	0.016973
0.005868	0.029926	0.009245
0.007992	0.014009	0.012679
0.003792	0.055267	0.011511
0.031459	0.008456	0.009574
0.031639	0.023293	0.007663
0.023716	0.003843	0.006366
0.01097	0.008137	0.006572
0.017874	0.008644	0.014991
0.011916	0.009725	0.006204
0.009338	0.005779	0.004035
0.00694	0.004059	0.016191
0.005039	0.004858	0.0139
0.004611	0.010758	0.010291
0.012254	0.009124	0.004371
0.004664	0.00498	0.010194
0.008541	0.004745	0.005191
0.011744	0.002631	0.002757
0.017259	0.004811	0.007644
0.024566	0.005393	0.008644
0.035828	0.004266	0.008974
0.046922	0.006333	0.009387
0.017891	0.008729	0.009071
0.013936	0.015391	0.004371
0.051704	0.009539	0.006966
0.013611	0.00293	0.011053
0.008421	0.004217	0.008076
0.035169	0.001355	0.004384
0.007715	0.002324	0.007786
0.009971	0.010251	0.003118
0.008764	0.002521	0.004351
0.005598	0.002302	0.006301
0.042483	0.002044	0.005287
0.018009	0.001613	0.004635
0.09295	0.001915	0.004274
0.052607	0.011046	0.00326
0.015609	0.003937	0.011053
0.009081	0.00698	0.035966
0.011266	0.009358	0.011285
0.015627	0.00583	0.005539
0.029788	0.017027	0.008328
0.012192	0.001469	0.006411
0.007714	0.005012	0.014297
0.077054	0.00561	0.022749
0.042879	0.007775	0.016911
0.011949	0.021199	0.007648
0.017919	0.006714	0.013843
0.016136	0.019345	0.004691
0.022365	0.004184	0.008199
0.065453	0.003253	0.030456
0.007813	0.00337	0.019063
0.004161	0.004545	0.022444
0.005246	0.004807	0.010023
0.004384	0.005557	0.024283
0.021382	0.006271	0.019152
0.043107	0.001617	0.003507
0.013745	0.006488	0.006374
0.01609	0.011385	0.007908
0.007795	0.003786	0.00385
0.045445	0.005006	0.009479
0.02594	0.026809	0.01187
0.023521	0.005521	0.004676
0.010363	0.015749	0.011683
0.003728	0.00253	0.004289
0.00922	0.01462	0.007082
0.005536	0.002946	0.014811
0.03587	0.004346	0.015154
0.038033	0.004712	0.006099
0.007184	0.00397	0.020143
0.012648	0.003261	0.024831
0.003944	0.005748	0.005814
0.004532	0.00397	0.008269
0.003389	0.003085	0.003945
0.02635	0.002519	0.011268
0.00431	0.005317	0.008482
0.004571	0.002934	0.010889
0.003373	0.004337	0.002189
0.015194	0.004417	0.004294
0.009985	0.010691	0.004933
0.1044	0.007151	0.004306
0.049438	0.008036	0.00155
0.017622	0.010109	0.005252
0.008515	0.009168	0.005625
0.033498	0.005788	0.002567
0.011166	0.008403	0.001071
0.011914	0.006625	0.003726
0.007906	0.01329	0.003295
0.020993	0.029322	0.011155
0.008035	0.002208	0.010587
0.005818	0.004576	0.008061
0.037635	0.008104	0.013007
0.008875	0.025505	0.003551
0.011388	0.006282	0.011076
0.016003	0.003852	0.007895
0.015519	0.015201	0.035966
0.010928	0.002178	0.006956
0.02198	0.002652	0.012385
0.007572	0.003	0.003485
0.01152	0.003941	0.003485
0.012814	0.00523	0.02202
0.006261	0.003141	0.005932
0.013657	0.007882	0.006408
0.015085	0.002504	0.021729
0.003131	0.008445	0.00402
0.051541	0.007341	0.006104
0.004975	0.005956	0.004491
0.016863	0.005304	0.006536
0.01713	0.021342	0.007027
0.011036	0.004052	0.012388
0.017689	0.003415	0.002516
0.015269	0.004867	0.002529
0.012831	0.00863	0.008098
0.013282	0.006541	0.005852
	0.004178	0.007407
	0.012971	0.002845
	0.003089	0.006265
	0.01066	0.002878
	0.008734	0.009317
	0.01949	0.004478
	0.020778	0.016563
	0.010634	0.024093
	0.006029	0.003575
	0.008398	0.004981
	0.017786	0.007988
	0.010556	0.003858
	0.010612	0.003794
	0.016207	0.00622
	0.018443	0.007704
	0.00406	0.021486
	0.012959	0.007846
	0.011045	0.005536
	0.009377	0.00804
	0.01426	0.004097
	0.008532	0.004446
	0.016529	0.003267
	0.015795	0.005549
	0.008187	0.007883
	0.012847	0.017426
	0.009299	0.014452
	0.003304	0.007313
	0.005183	0.005212
	0.005918	0.015853
	0.009088	0.013138
	0.005017	0.005826
	0.007341	0.005783
	0.008076	0.007252
	0.006574	0.004624
	0.028198	0.022551
	0.005695	0.01058
	0.00545	0.002714
	0.0078	0.007693
	0.006422	0.027807
	0.007578	0.008016
	0.010003	0.00607
	0.009938	0.007387
	0.004377	0.00511
	0.006718	0.003879
	0.007014	0.016165
	0.024752	0.002515
	0.00805	0.002323
	0.012455	0.005455
	0.009984	0.00797
	0.006079	0.008605
	0.02986	0.001622
	0.003859	0.00141
	0.005922	0.003052
	0.004858	0.001675
	0.009077	0.003588
	0.009281	0.007076
	0.004247	0.003767
	0.008735	0.005256
	0.013065	0.003508
	0.006533	0.000993
	0.00892	0.002707
	0.012112	0.002886
	0.006533	0.002032
	0.003766	0.00427
	0.016718	0.00464
	0.008426	0.003343
	0.005565	0.003244
	0.028682	0.005322
	0.010672	0.003912
	0.01187	0.003541
	0.004989	0.012294
	0.005005	0.008741
	0.002688	0.003248
	0.005375	0.013095
	0.007173	0.005961
	0.001584	0.003096
	0.001758	0.003361
	0.015054	0.003649
	0.036816	0.003857
	0.003768	0.006773
	0.005628	0.005295
	0.031796	0.004427
	0.006975	0.005589
	0.006227	0.008544
	0.008662	0.005047
	0.007669	0.002848
	0.027776	0.001094
	0.008505	0.002199
	0.008717	0.002436
	0.005084	0.02077
	0.003421	0.003169
	0.004792	0.002228
	0.007882	0.005211
	0.013391	0.004951
	0.00265	0.006816
	0.022292	0.004916
	0.006474	0.008878
	0.017177	0.002617
	0.028023	0.002617
	0.026158	0.003457
	0.005259	0.004737
	0.003292	0.00256
	0.017244	0.003579
	0.022064	0.007419
	0.004904	0.003815
	0.020342	0.003538
	0.013471	0.004321
	0.005275	0.004737
	0.005301	0.005438
	0.023448	0.002063
	0.007386	0.005201
	0.028909	0.004598
	0.009935	0.00212
	0.01689	0.004859
	0.002709	0.045541
	0.004701	0.006897
	0.030986	0.008772
	0.016206	0.006457
	0.021416	0.006017
	0.010836	0.003636
	0.011946	0.00428
	0.022742	0.006196
	0.007712	0.007818
	0.003782	0.007117
	0.011563	0.004019
	0.004244	0.003139
	0.005826	0.003978
	0.007948	0.005234
	0.005079	0.006098
	0.00501	0.003457
	0.015895	0.006026
	0.005904	0.006057
	0.002603	0.023922
	0.004411	0.00984
	0.005079	0.001625
	0.004912	0.002746
	0.004961	0.010008
	0.009205	0.002411
	0.006553	0.002922
	0.004774	0.011725
	0.00503	0.003646
	0.005639	0.008025
	0.008674	0.002227
	0.007152	0.001587
	0.001778	0.001365
	0.004892	0.001556
		0.000656
		0.002189
		0.001625
		0.004508
		0.004768
		0.002525
		0.001732
		0.012848
		0.002053
		0.000662
		0.002373
		0.003836
		0.009281
		0.007767
		0.003159
		0.0023
		0.006624
		0.002395
		0.002606
		0.004477
		0.00578
		0.00289
		0.00966
		0.00907
		0.004317
		0.002067
		0.002642
		0.017936
		0.028542
		0.006122
		0.013834
		0.006385
		0.00285
		0.008848
		0.009853
		0.008469
		0.001987
		0.003245
		0.002448
		0.005001
		0.026389
		0.001786
		0.002739
		0.016134
		0.002247
		0.004837
		0.005053
		0.001969
		0.013416
		0.005612
		0.003749
		0.004615
		0.004944
		0.006928
		0.01179
		0.005114
		0.002027
		0.004756
		0.015685
		0.010252
		0.001993
		0.00209
		0.004451
		0.004224
		0.001258
		0.00178
		0.009371
		0.001684
		0.004509
		0.001413
		0.006894
		0.006381
		0.015385
		0.011103
		0.003691
		0.005206
		0.00598
		0.006275
		0.005399
		0.009405
		0.00687
