# Supplementary material for: CaMKII nucleates an osmotic protein supercomplex to induce cellular bleb expansion
Source: EMBO J. 2026 Feb 3;45(8):2433–55. doi: 10.1038/s44318-026-00703-5 (PMC13083957; doi:10.1038/s44318-026-00703-5)
Supplement: Supplementary file 6 — Source data Fig. 1 [file 44318_2026_703_MOESM6_ESM.zip › Fig1/1E/1E.xlsx]

## Sheet: README
1E:Temporal changes in fluorescence intensity ratios and enrichment rates of GCaMP6s and RFP.

## Sheet: Result
	1			2			3			4			5
relative time	GFP-hCaMKIIγ	RFP	enrichment ratio	GFP-hCaMKIIγ	RFP	enrichment ratio	GFP-hCaMKIIγ	RFP	enrichment ratio	GFP-hCaMKIIγ	RFP	enrichment ratio	GFP-hCaMKIIγ	RFP	enrichment ratio
0	1	1	1	1	1	1	1	1	1	1	1	1	1	1	1
10	1.26877	0.780236	1.62368	1.4699	1.17706	1.24879	1.63184	1.03746	1.57232	1.52842	0.968124	1.04322	1.06605	1.10256	1.2013
20	1.50467	0.839356	1.7926	1.78304	1.24754	1.42924	1.85323	1.07228	1.7283	1.61216	1.16049	1.419	1.6444	1.07573	1.42096
30	1.57691	0.89494	1.76251	1.5147	1.19944	1.26284	1.79884	1.0811	1.66508	1.5127	1.19221	1.34221	1.5295	1.05493	1.50729
40	1.58502	0.94116	1.68502	1.51461	1.2003	1.26186	1.67811	1.06406	1.5795	1.37517	1.12741	1.23576	1.33849	1.01513	1.47297
50	1.47435	0.956046	1.54214	1.56102	1.22144	1.27802	1.63416	1.01965	1.60329	1.22845	1.0596	1.12765	1.15975	0.970435	1.43861
60	1.42575	0.985436	1.44663	1.55456	1.20492	1.29018	1.55603	1.01878	1.52696	1.11853	1.07241	1.12131	1.14601	0.941042	1.42487
70	1.33604	0.972831	1.37463	1.52707	1.15924	1.3173	1.40847	0.998511	1.4102	1.0389	1.01385	1.06889	1.03021	0.936522	1.39964
80	1.32151	1.05157	1.25686	1.33099	1.08064	1.23166	1.27947	0.949138	1.34777	1.00959	0.96424	1.09116	1.01505	0.95399	1.34898
90	1.05685	0.99467	1.06153	1.37936	1.13465	1.21567	1.11788	0.920312	1.21441	0.986024	0.918516	1.01403	0.874909	0.948832	1.18999
100	0.906648	0.882739	1.02709	1.28725	1.1049	1.16504	1.00512	0.895458	1.12247	0.859035	0.855169	1.00452	0.855169	0.903979	1.07977
