# Supplementary material for: CaMKII nucleates an osmotic protein supercomplex to induce cellular bleb expansion
Source: EMBO J. 2026 Feb 3;45(8):2433–55. doi: 10.1038/s44318-026-00703-5 (PMC13083957; doi:10.1038/s44318-026-00703-5)
Supplement: Supplementary file 6 — Source data Fig. 1 [file 44318_2026_703_MOESM6_ESM.zip › Fig1/1F/1F.xlsx]

## Sheet: README
1F:Relative change in bleb volume plotted with the change in GCaMP accumulation in blebs

## Sheet: Result
	1		2		3		4		5
relative time	enrichment Ratio	Bleb Volume	enrichment Ratio	Bleb Volume	enrichment Ratio	Bleb Volume	enrichment Ratio	Bleb Volume	enrichment Ratio	Bleb Volume
0	1	-2.78084e-17	1	0	1	4.64742e-17	1	8.94728e-17	1	1.30415e-16
10	1.62368	0.586815	1.24879	0.368915	1.57232	0.336766	1.04322	0.770601	1.2013	0.619523
20	1.7926	0.953311	1.42924	0.810763	1.7283	1	1.419	1	1.42096	0.961353
30	1.76251	0.925859	1.26284	0.827757	1.66508	0.817824	1.34221	0.964057	1.50729	1
40	1.68502	1	1.26186	1	1.5795	0.677174	1.23576	0.838619	1.47297	0.910314
50	1.54214	0.980112	1.27802	0.78775	1.60329	0.622253	1.12765	0.69952	1.43861	0.689827
60	1.44663	0.939986	1.29018	0.642415	1.52696	0.52677	1.12131	0.611355	1.42487	0.438565
70	1.37463	0.733494	1.3173	0.566826	1.4102	0.454896	1.06889	0.535399	1.39964	0.28016
80	1.25686	0.445547	1.23166	0.358116	1.34777	0.290008	1.09116	0.446105	1.34898	0.192764
90	1.06153	0.254083	1.21567	0.182333	1.21441	0.280652	1.01403	0.326832	1.18999	0.165042
100	1.02709	0.117974	1.16504	0.183572	1.12247	0.169953	1.00452	0.169843	1.07977	0.101609
