# Supplementary material for: CaMKII nucleates an osmotic protein supercomplex to induce cellular bleb expansion
Source: EMBO J. 2026 Feb 3;45(8):2433–55. doi: 10.1038/s44318-026-00703-5 (PMC13083957; doi:10.1038/s44318-026-00703-5)
Supplement: Supplementary file 6 — Source data Fig. 1 [file 44318_2026_703_MOESM6_ESM.zip › Fig1/1I/1I.xlsx]

## Sheet: Sheet1
1I:Temporal changes in fluorescence intensity ratios and enrichment ratios of GFP-CaMKIIγ and RFP.

## Sheet: Sheet2
	1			2			3			4			5
relative time	GFP-hCaMKIIγ	RFP	enrichment ratio	GFP-hCaMKIIγ	RFP	enrichment ratio	GFP-hCaMKIIγ	RFP	enrichment ratio	GFP-hCaMKIIγ	RFP	enrichment ratio	GFP-hCaMKIIγ	RFP	enrichment ratio
0	1	1	1	1	1	1	1	1	1	1	1	1	1	1	1
10	1.78186	1.01254	1.37993	1.59118	1.01923	1.43625	1.33668	1.06548	1.0371	1.56288	1.19996	1.36969	1.4606	0.992122	1.44251
20	1.75928	1.08079	1.35937	1.98285	1.07847	1.4949	1.93398	1.08293	1.36115	1.72162	1.26168	1.43082	1.88351	0.994282	1.74272
30	1.56299	1.06771	1.23742	1.87714	1.0859	1.46911	2.00361	1.06782	1.41551	1.89326	1.24872	1.52119	1.57367	1.01652	1.47388
40	1.48584	1.04138	1.17672	1.73394	1.0943	1.39558	1.70576	1.06549	1.21997	1.90641	1.17884	1.51737	1.24028	1.01483	1.19099
50	1.33814	1.00078	1.11275	1.52919	1.08025	1.28295	1.43209	1.05736	1.04536	1.84514	1.19332	1.4474	1.12514	1.00118	1.12427
60	1.28625	0.984079	1.09407	1.2394	1.02771	1.13371	1.29136	1.04453	0.995992	1.80081	1.23617	1.48987	0.989144	0.949173	1.00515
70	1.21882	0.983002	1.06035	1.09517	1.02599	1.06694	1.24579	1.05877	0.968135	1.60495	1.07879	1.42988	1.04796	0.903128	1.06608
80	1.08837	0.940109	0.968467	0.798265	1.03051	0.873775	1.18162	1.07774	1.00436	1.30845	0.956674	1.30177	0.957111	0.869003	1.01808
90	1.11293	0.914809	1.01869	0.963195	0.998102	0.973121	1.06318	1.01167	0.978238	1.01529	0.941737	1.1056	0.866038	0.816718	0.946687
100	0.793576	0.900071	0.871288	1.02328	0.937463	0.962841	0.969103	1.08193	0.93747	0.96666	0.929114	0.942004	0.841947	0.755352	0.935423
