# Supplementary material for: CaMKII nucleates an osmotic protein supercomplex to induce cellular bleb expansion
Source: EMBO J. 2026 Feb 3;45(8):2433–55. doi: 10.1038/s44318-026-00703-5 (PMC13083957; doi:10.1038/s44318-026-00703-5)
Supplement: Supplementary file 6 — Source data Fig. 1 [file 44318_2026_703_MOESM6_ESM.zip › Fig1/README.txt]

Figure 1 Source Data


Panel A: Phase contrast microscopy images of wild-type cells subjected to various drug treatments.(DMSO, EDTA, AnCoA4)

- File: 1A_Control.tif
- File: 1A_EDTA.tif
- File: 1A_AnCoA4.tif

- Content: Original resolution phase contrast image, 63x objective lens.Only conditions/positions used to generate the figure were included.

- Processing: These images were adjusted for overall brightness and contrast solely to improve the visibility of the cell outlines.


Panel C:

- File: 1C_GCaMP_timelaps.tif
- File: 1C_GCaMP_timelaps_crop.tif

- Content: Original resolution conforcal GFP-channel(GCaMP) time-series images, 63x objective lens.
Only conditions/positions used to generate the figure were included. 
1C_GCaMP_timelaps_crop.tif is cropped image used for the final figure.No editing other than cropping was performed.
(interval:5 seconds between frames).


- Processing: Cropped images corresponding to time points t = 2, 3, 4, 6, 6, and 10 were extracted and used in the Figure.brightness and contrast adjusted appropriately and equally for all panels.


Panel D:

- File: 1D_GCaMP-RFP.tif

- Content: Original resolution conforcal GFP-channel(Ch2: GCaMP) and RFP-channel(Ch:1 RFP) images, 63x objective lens.
Only conditions/positions used to generate the figure were included. 

- Processing: Brightness and contrast adjusted appropriately for all panels.


Panel G:

- File: 1G_GFP-CaMKIIγ-Lifeact_timelaps.tif
- File: 1G_GFP-CaMKIIγ_Lifeact_timelaps_crop.tif

- Content: Original resolution conforcal GFP-channel(Ch2: GFP-CaMKIIγ) and RFP-channel(Ch1: Lifeact-RFP) time-series images, 63x objective lens. (interval:5 seconds between frames).

1G_GFP-CaMKIIγ_Lifeact_timelaps_crop.tif is cropped image used for the final figure.No editing other than cropping was performed.

Only conditions/positions used to generate the figure were included. 


- Processing: Images corresponding to time points t = 2, 3, 4, 6, 8, and 10 were extracted and used in the Figure in the manuscript.brightness and contrast adjusted appropriately and equally for all panels.


Panel H:

- File: 1H_1H_GFP-CaMKIIγ-RFP.tif

- Content: Original resolution conforcal GFP-channel(Ch2: GFP-CaMKIIγ) and RFP-channel(CH1: RFP) images, 63x objective lens.
           Only conditions/positions used to generate the figure were included. 


- Processing: Brightness and contrast adjusted appropriately for all panels.


Panel J:

- File: 1J_IF-CaMKIIγ.tif

- Content: Original resolution conforcalimage containing 3 channels (Ch1: anti-CaMKIIγ(Cy3) / Ch2: Alexa Fluo 488-Phalloidin / Ch3: DAPI (nucleus), 63x objective lens.
Only conditions/positions used to generate the figure were included. 

- Processing: Brightness and contrast adjusted appropriately for all panels.
