# Supplementary material for: CaMKII nucleates an osmotic protein supercomplex to induce cellular bleb expansion
Source: EMBO J. 2026 Feb 3;45(8):2433–55. doi: 10.1038/s44318-026-00703-5 (PMC13083957; doi:10.1038/s44318-026-00703-5)
Supplement: Supplementary file 7 — Source data Fig. 2 [file 44318_2026_703_MOESM7_ESM.zip]

Archive with 18 entries (12 files):
- Fig2/
- Fig2/2A/
- Fig2/2A/2A_uncropped WB/
- Fig2/2A/2A_uncropped WB/2A-1'_WB CaMKIIγ_marker.tif
- Fig2/2A/2A_uncropped WB/2A-1_WB CaMKIIγ.tif
- Fig2/2A/2A_uncropped WB/2A-2'_WB CaMKIIδ_marker.tif
- Fig2/2A/2A_uncropped WB/2A-2_WB CaMKIIδ.tif
- Fig2/2A/2A_uncropped WB/2A-3'_WB α-tublin_marker.tif
- Fig2/2A/2A_uncropped WB/2A-3_WB α-tublin.tif
- Fig2/2A/2A_WB annotation.pptx
- Fig2/2B/
- Fig2/2B/2B_DKO.tif
- Fig2/2B/2B_WT DLD1_.tif
- Fig2/2C/
- Fig2/2C/2C_Blebsize_WTcell,DKOcell,Rescue_Rawdata.xlsx
- Fig2/2D/
- Fig2/2D/2D_DKO+rescue.tif
- Fig2/README.txt
