# Supplementary material for: CaMKII nucleates an osmotic protein supercomplex to induce cellular bleb expansion
Source: EMBO J. 2026 Feb 3;45(8):2433–55. doi: 10.1038/s44318-026-00703-5 (PMC13083957; doi:10.1038/s44318-026-00703-5)
Supplement: Supplementary file 7 — Source data Fig. 2 [file 44318_2026_703_MOESM7_ESM.zip › Fig2/2C/2C_Blebsize_WTcell,DKOcell,Rescue_Rawdata.xlsx]

## Sheet: README
Numerical quantification data for bleb size in WT, CaMKII DKO, and GFP-CaMKII Rescue cells.
Primary source data.
This file is also used to generate Figure2C, Figure 3E and Figure 5F.

## Sheet: data
Bleb size(Normalized Bleb/Cellbody area)
WT DLD1	CaMKII DKO DLD1	GFP-CaMKII mutant rescue CaMKII DKO DLD1
		GFP	WT	T287A	K43M	deltaC	2TD	I205K
0.0400641	0.0110769	0.0399692	0.0182486	0.0214731	0.0274584	0.00513114	0.011752	0.00669072
0.0164167	0.0178457	0.00526881	0.0872491	0.00949646	0.0416983	0.00564568	0.00204065	0.0164792
0.056947	0.00333578	0.00578516	0.0300186	0.00637448	0.00919431	0.00592439	0.00857473	0.00312129
0.0164736	0.00201942	0.0192733	0.0096977	0.0377465	0.045087	0.0118488	0.00313077	0.00942677
0.0118464	0.00482416	0.0210858	0.00441628	0.0438273	0.00522008	0.00709641	0.00545725	0.00555071
0.00821974	0.00814498	0.0228905	0.0141844	0.0108562	0.00797339	0.00746802	0.00543066	0.0110071
0.00708285	0.00784581	0.019036	0.0190232	0.0221149	0.0270597	0.00573144	0.00533096	0.053345
0.00635523	0.00465962	0.00117645	0.01009	0.00677697	0.00971757	0.0018938	0.0175018	0.00470159
0.0055253	0.0138068	0.0143361	0.0269631	0.00679873	0.00970874	0.00455942	0.00920621	0.00660099
0.00958401	0.00453247	0.00584087	0.00511561	0.00381816	0.0413885	0.00410205	0.0087542	0.0171692
0.0050137	0.00861618	0.00191543	0.00751644	0.00674434	0.0581582	0.00175088	0.0142115	0.0114017
0.0136086	0.00884056	0.0035057	0.0692177	0.0052323	0.00412171	0.00545273	0.00653408	0.0135937
0.0349421	0.017888	0.000898595	0.0181817	0.0947311	0.00474726	0.0178312	0.00412119	0.00610925
0.0187014	0.015493	0.00175581	0.0169628	0.00839668	0.0847394	0.0144194	0.00311083	0.00944308
0.0107843	0.00350804	0.00965398	0.0252456	0.022704	0.0376353	0.00641461	0.00418874	0.00191695
0.00437578	0.00246457	0.0208071	0.0059559	0.0090647	0.0283636	0.00543428	0.0157844	0.00772616
0.0178348	0.00323972	0.00501927	0.00389673	0.0248772	0.0205743	0.00753389	0.0172147	0.00509243
0.00514609	0.0149365	0.00311296	0.0630771	0.0161761	0.0167696	0.00195294	0.00510092	0.0121251
0.0255486	0.00508815	0.0033766	0.0774544	0.00822756	0.00218511	0.00304906	0.00135733	0.00646941
0.0152457	0.00758253	0.00147029	0.0445997	0.00391507	0.00541245	0.00509464	0.00324007	0.00434564
0.0149568	0.00380617	0.00119651	0.0114317	0.020979	0.00588977	0.00412974	0.0069034	0.00450146
0.0733184	0.00160992	0.00693571	0.00863197	0.0290882	0.00551474	0.00263223	0.00450983	0.00649249
0.00238582	0.00828812	0.00442101	0.0162968	0.0234481	0.00762858	0.00304906	0.00945021	0.0195006
0.0241042	0.00479995	0.00494829	0.00962825	0.0108658	0.00479024	0.00925526	0.011114	0.00302983
0.0342359	0.00330928	0.0159907	0.0639435	0.0303989	0.0860623	0.00568129	0.0025979	0.00284516
0.0427628	0.00265339	0.00676333	0.0219326	0.0123609	0.00733878	0.0055655	0.00667718	0.00205451
0.0136195	0.00179874	0.0036301	0.0098246	0.0181616	0.0235932	0.00986507	0.00540742	0.00124656
0.0144861	0.0227312	0.0282397	0.0422945	0.117467	0.00585568	0.00287924	0.00607999	0.0126676
0.022478	0.0211735	0.0245691	0.00356333	0.0285858	0.024241	0.0034273	0.012637	0.00649249
0.0146424	0.0137695	0.027022	0.0861234	0.0500987	0.0243428	0.00569673	0.00527556	0.00468614
0.00988862	0.00391354	0.0101762	0.0125734	0.0149242	0.0146753	0.0197507	0.00323643	0.00612891
0.0102062	0.00535587	0.00401516	0.0209873	0.018736	0.00811106	0.0122293	0.000851199	0.00560374
0.0217783	0.0153945	0.00426938	0.00378149	0.0159564	0.0128288	0.0316612	0.00374153	0.00257391
0.0220959	0.00325006	0.00324503	0.0230889	0.0102906	0.0116397	0.0103724	0.0275658	0.00547678
0.0144094	0.0234139	0.00604891	0.0432634	0.0265664	0.0089328	0.00471729	0.00623901	0.00571275
0.100125	0.0124714	0.0023104	0.0153207	0.0460239	0.0081304	0.00812162	0.00513526	0.00315385
0.00589718	0.00773092	0.0057947	0.00451306	0.0105863	0.0123938	0.003545	0.0170895	0.0230429
0.0408567	0.00172119	0.00186926	0.0067432	0.0611405	0.0172855	0.00636787	0.00671605	0.0177716
0.00752763	0.00740399	0.00159261	0.0173727	0.065375	0.0249616	0.00554258	0.0256537	0.00502185
0.0103015	0.00495202	0.00203375	0.0316442	0.0530144	0.0457468	0.0190069	0.0051638	0.0114511
0.0441185	0.023062	0.00502456	0.0126353	0.0179554	0.0495529	0.0133124	0.0154501	0.0109649
0.0308349	0.00688917	0.00850886	0.0171813	0.00699053	0.00669038	0.033338	0.0076734	0.00531612
0.0480282	0.00898125	0.0081051	0.0241357	0.0051326	0.00577137	0.0282509	0.0148614	0.0178675
0.0670397	0.00589216	0.00426938	0.0138493	0.0395574	0.0113589	0.0118192	0.0109886	0.00250772
0.00773463	0.00563065	0.00214591	0.0094484	0.030739	0.0374036	0.00336607	0.00706407	0.00881699
0.0396152	0.00393083	0.00256462	0.00901293	0.015519	0.0182055	0.0074914	0.00863387	0.017158
0.0589754	0.00459278	0.00174215	0.0416028	0.0994512	0.007591	0.00632719	0.00584542	0.00341738
0.0179281	0.00583495	0.00744712	0.0274453	0.0472684	0.00283973	0.00476438	0.00519478	0.00348133
0.0466904	0.00318716	0.00315531	0.11418	0.0348451	0.0354002	0.00871887	0.00478167	0.00529304
0.0159403	0.00510763	0.01058	0.0133291	0.00903661	0.0051832	0.0053528	0.00288194	0.0155239
0.0738794	0.00510763	0.004232	0.0154582	0.00832532	0.00442043	0.00342934	0.00677014	0.00465361
0.00921372	0.00505042	0.0052414	0.0109102	0.0109765	0.0133164	0.00882643	0.00179517	0.0104724
0.058274	0.00929997	0.00630313	0.0807204	0.0131589	0.0166524	0.00720034	0.00140072	0.00794311
0.0152682	0.00829479	0.00490294	0.00924469	0.0352863	0.0129764	0.0160711	0.00641593	0.0141313
0.0313331	0.00645604	0.00627804	0.0257976	0.0194208	0.028833	0.0200933	0.00874241	0.0187696
0.00563717	0.00172434	0.00467533	0.00956123	0.0155995	0.00985418	0.0188112	0.00864581	0.0148562
0.00671281	0.00332609	0.00302522	0.0847849	0.0835601	0.0319361	0.00623622	0.00780055	0.0202577
0.00686221	0.00459278	0.0163969	0.00378911	0.00533285	0.00724715	0.0139289	0.0258826	0.0042916
0.00457149	0.00554491	0.0279003	0.00449666	0.028466	0.0195819	0.0266065	0.00576889	0.0152179
0.00385439	0.00417832	0.00390718	0.0444918	0.0105811	0.00865767	0.0229074	0.0158928	0.00541803
0.00302774	0.00473595	0.000369854	0.0247922	0.00661467	0.0448448	0.00960524	0.0071621	0.00189254
0.0065435	0.00157865	0.00197255	0.0234702	0.0139912	0.0555064	0.00695494	0.0244688	0.00155758
0.00984015	0.0169489	0.00474172	0.0235353	0.00596167	0.00558371	0.0166024	0.0530656	0.0146212
0.0375081	0.00974679	0.0061832	0.131047	0.0497987	0.00612846	0.0172017	0.00331273	0.0291
0.0374882	0.00680155	0.0209774	0.00417108	0.0495077	0.00665376	0.0136145	0.00308569	0.00257084
0.00847567	0.00560774	0.0200171	0.0846153	0.0173521	0.0220138	0.00341839	0.0170549	0.0124858
0.00109556	0.00616537	0.00236353	0.0700768	0.0162116	0.0199543	0.00832229	0.00519243	0.017393
0.0124595	0.00413905	0.00426019	0.00806051	0.00913577	0.0197401	0.00347747	0.00522728	0.00289743
0.0162641	0.00217555	0.00468329	0.00480144	0.061553	0.088129	0.0182567	0.00338728	0.00480673
0.0305264	0.00192422	0.0109496	0.00516356	0.0662663	0.0468801	0.0134541	0.00596607	0.0102499
0.00679249	0.00204203	0.00815564	0.0131838	0.0229733	0.0403576	0.0106026	0.0123712	0.0045555
0.00371495	0.00175144	0.00210821	0.0267969	0.0168052	0.00840179	0.00396964	0.0072485	0.00763717
0.00322693	0.00200276	0.0175295	0.057121	0.028549	0.0322253	0.0146303	0.0188322	0.00677464
0.0139415	0.00219911	0.0138092	0.0494897	0.00445343	0.00857453	0.00736596	0.00303879	0.00609634
0.00992729	0.00241117	0.00261156	0.0404233	0.0110723	0.00936911	0.00830938	0.0041191	0.00864206
0.0154438	0.00407099	0.00285958	0.0290795	0.0433495	0.00736704	0.00161833	0.0192922	0.0478081
0.0385794	0.0040456	0.00474165	0.0211906	0.0109906	0.00427943	0.00225696	0.00282273	0.024089
0.0152395	0.00373245	0.00908938	0.0125283	0.0472615	0.0340192	0.00248919	0.00936729	0.0180532
0.0192176	0.00678781	0.00384439	0.0307723	0.0235644	0.0153882	0.00391158	0.00722759	0.00426745
0.0122829	0.00528975	0.00400487	0.0700709	0.0281506	0.0026497	0.0211037	0.00683729	0.00827326
0.0404663	0.0103341	0.00482919	0.00638433	0.00826337	0.00334261	0.0153835	0.00328273	0.00984311
0.103287	0.0042318	0.0185933	0.0130926	0.00555658	0.00182375	0.0109807	0.00948577	0.010222
0.0299381	0.00253062	0.00862232	0.0171363	0.0554469	0.0041741	0.0126383	0.00625183	0.00725376
0.0361036	0.0023021	0.0084329	0.00653062	0.00528211	0.0259316	0.0161014	0.00425849	0.0163029
0.00586503	0.00342776	0.00619019	0.00512001	0.00380555	0.0175723	0.00525805	0.00662078	0.0113498
0.00663422	0.00408792	0.00917542	0.0106057	0.0141643	0.0393075	0.0121949	0.00507618	0.0144895
0.104176	0.00257294	0.0101983	0.0222668	0.0171478	0.0112579	0.00417054	0.00474627	0.0141106
0.0696112	0.00232749	0.0230181	0.025448	0.0156028	0.0310695	0.00531084	0.00172455	0.0160142
0.012939	0.00388479	0.00559163	0.0192557	0.0260528	0.00932186	0.00258679	0.00128966	0.0178277
0.0534172	0.00275913	0.00640992	0.0127814	0.012878	0.00698627	0.00408908	0.00437886	0.00685679
0.0135033	0.0164956	0.00336407	0.00996199	0.00576922	0.00467117	0.0261491	0.0101149	0.0148684
0.0118263	0.00508211	0.0129422	0.00860449	0.0271945	0.0229359	0.0161152	0.00915512	0.00610796
0.00797164	0.00682404	0.00515364	0.0232969	0.00528211	0.00726286	0.00596586	0.00440885	0.0152203
0.0121204	0.00316959	0.00465959	0.03966	0.00158311	0.0150994	0.011051	0.00227941	0.0179218
0.0174772	0.00395974	0.0232786	0.00455286	0.00659122	0.0204466	0.00398423	0.0177779	0.00340071
0.0329754	0.00244229	0.013136	0.0104215	0.021765	0.014874	0.025583	0.0137364	0.00614915
0.00453819	0.00299001	0.0116829	0.00381145	0.0202692	0.0336099	0.00840882	0.00110221	0.0120197
0.0190429	0.00501926	0.00163715	0.00745583	0.0044339	0.00906577	0.0291583	0.00360656	0.00380601
0.00257509	0.00315163	0.00374898	0.0265027	0.0150111	0.0188384	0.00532629	0.00206196	0.0071244
0.00428386	0.00262187	0.0105495	0.048087	0.00694466	0.00439459	0.0269984	0.00102723	0.00931555
0.0304957	0.0035467	0.00598675	0.0163318	0.00319759	0.00587994	0.00246393	0.00258758	0.00624414
0.00444282	8.979e-05	0.00346805	0.00880289	0.0146906	0.00560336	0.00653204	0.0140667	0.00516765
0.00684305	0.00339406	0.00569613	0.0140345	0.00671571	0.021926	0.00893645	0.0225621	0.0053495
0.00331423	0.00532455	0.00326666	0.0533019	0.0164688	0.0106842	0.00718947	0.00909613	0.00449328
0.00496737	0.0050462	0.00217281	0.00851344	0.013027	0.0217209	0.00665194	0.0159413	0.0251032
0.00449845	0.00378914	0.00258952	0.0145672	0.0139427	0.0203044	0.00897844	0.00385496	0.0162607
0.003958	0.00858392	0.00706164	0.0219748	0.004266	0.00598622	0.00689551	0.0034127	0.00854707
0.00574626	0.00288226	0.00649612	0.00450936	0.0026176	0.00270469	0.0268933	0.00403319	0.00415988
0.00913997	0.00385199	0.00311784	0.0264456	0.00505205	0.013344	0.0138582	0.0034325	0.0335745
0.00436334	0.00576452	0.0123895	0.0532389	0.0305794	0.00661432	0.0038719	0.00595407	0.00882743
0.00516607	0.00193946	0.00337828	0.0106776	0.0115846	0.0481974	0.0141858	0.0187599	0.00341731
0.152545	0.00605184	0.00286484	0.00399788	0.00821148	0.00606313	0.0108934	0.0144033	0.0137647
0.0171075	0.00734535	0.00134685	0.00379923	0.0475031	0.00939593	0.00516533	0.00326748	0.0164251
0.0517721	0.0123464	0.0021877	0.0103134	0.0181403	0.0265278	0.0115317	0.0041124	0.00213544
0.00626434	0.00381876	0.00267881	0.0110169	0.0165894	0.0111585	0.00434224	0.00221792	0.00324765
0.00287467	0.00338389	0.017695	0.00427931	0.00269755	0.00746675	0.00510654	0.00221792	0.0236945
0.00716326	0.0172116	0.00398101	0.0073667	0.00401342	0.103255	0.0069627	0.00849198	0.00462679
0.0179316	0.00819472	0.00758996	0.0044614	0.00679556	0.0155889	0.00615578	0.00194746	0.0137469
0.00406386	0.0191074	0.00760485	0.0119771	0.0145404	0.0493726	0.0155006	0.00457719	0.00220662
0.0124257	0.00159681	0.00401077	0.0267933	0.00875997	0.012096	0.00347494	0.00334512	0.00805888
0.0125099	0.000869754	0.0094628	0.00779711	0.00813963	0.0149975	0.00816324	0.00250388	0.0223244
0.0102439	0.00321401	0.00816094	0.0104541	0.00195502	0.026576	0.00406574	0.00170237	0.00443937
0.00373332	0.0104778	0.00341335	0.016098	0.0940819	0.0153209	0.0107615	0.00461031	0.00485233
0.0214728	0.00339748	0.0100069	0.0320539	0.0107956	0.0104419	0.00600967	0.0173615	0.0129234
0.0236085	0.00233067	0.036925	0.00775213	0.0120428	0.016641	0.0171968	0.012314	0.0155773
0.00423827	0.00277914	0.00364004	0.0261248	0.0064501	0.0166059	0.00971965	0.00315303	0.00537461
0.0129052	0.015642	0.0040157	0.00506774	0.0182298	0.0218143	0.0103295	0.00665713	0.0077856
0.0111006	0.0076783	0.00508439	0.00953337	0.00554397	0.111991	0.0326584	0.013657	0.0026944
0.0325983	0.00517525	0.0066842	0.0190667	0.0819027	0.0047529	0.00205998	0.0146071	0.0263728
0.00831926	0.0031762	0.0135627	0.00752634	0.0316269	0.0592419	0.00334922	0.0131861	0.0200356
0.00876627	0.00293937	0.00503258	0.00903997	0.0102987	0.0227018	0.00034333	0.0270826	0.0129762
0.0126651	0.00553048	0.00273327	0.00447399	0.0137089	0.00481129	0.0137612	0.00408966	0.0258986
0.0273998	0.0013861	0.00369833	0.00381335	0.0997711	0.010078	0.00331418	0.0322959	0.0127391
0.0320105	0.00661011	0.00415823	0.00666499	0.0676635	0.0120282	0.00449832	0.00380875	0.00986151
0.0221681	0.000940321	0.0105973	0.0296956	0.0225788	0.0543464	0.019808	0.0200939	0.00531336
0.00905599	0.00338516	0.0284653	0.0081619	0.00850806	0.0198826	0.00632007	0.0441494	0.00610012
0.00562067	0.00509166	0.00254434	0.0230473	0.0170745	0.0092876	0.00472253	0.0109287	0.0181818
0.0104301	0.00918728	0.00452053	0.00635558	0.0364623	0.072834	0.00330017	0.0095626	0.0350164
0.0718519	0.00213836	0.000403472	0.0301654	0.00670823	0.0322156	0.00653027	0.00627158	0.00560435
0.00584418	0.00181099	0.0035736	0.0191394	0.0155178	0.0442536	0.00447029	0.00803507	0.0172873
0.0163388	0.00153934	0.00230555	0.00714564	0.00354463	0.0053334	0.00304092	0.00660689	0.0219863
0.0085111	0.00305778	0.002849	0.0540083	0.0184043	0.00408176	0.0043792	0.023149	0.00713477
0.00496999	0.0145506	0.00232202	0.00476677	0.00565755	0.0234382	0.00409193	0.00779911	0.00301773
0.00597951	0.00238911	0.0094857	0.00454969	0.0426971	0.0063937	0.00661435	0.0253719	0.0197858
0.0123784	0.00428368	0.00595326	0.0124008	0.0225032	0.0247947	0.002081	0.0339808	0.00592121
0.00548252	0.00353839	0.000988093	0.00430547	0.0397529	0.0785683	0.00524103	0.00798649	0.00646044
0.00721425	0.0015881	0.010569	0.0231283	0.0263249	0.0170648	0.00525504	0.00908835	0.00285172
0.0041313	0.00282096	0.0124956	0.00778784	0.00501097	0.00485576	0.0198267	0.0123618	0.00490496
0.0169678	0.00348267	0.00323151	0.0071185	0.0429165	0.0170484	0.00862414	0.00516347	0.0187902
0.0575586	0.00174134	0.00603262	0.00580696	0.00943309	0.00225183	0.00552805	0.0231552	0.00332874
0.0228464	0.00919171	0.00426997	0.0121295	0.0434592	0.0207823	0.00496157	0.0230908	0.012869
0.00723754	0.00385852	0.00577983	0.0322538	0.0257361	0.0223067	0.00448299	0.0115575	0.00819222
0.00773454	0.00470119	0.00752198	0.00571533	0.034996	0.0147609	0.00313516	0.00406161	0.011718
0.00643768	0.0108438	0.00524011	0.0279278	0.0675535	0.00251101	0.00869251	0.0105521	0.0114898
0.00350229	0.00573234	0.00778843	0.00701314	0.0538328	0.0042719	0.00242218	0.0125646	0.0176496
0.00603387	0.0162324	0.0139577	0.00791162	0.0156177	0.0158988	0.00704191	0.0126687	0.00686487
0.022396	0.00919171	0.0057935	0.0179696	0.0399332	0.029026	0.0232549	0.0129895	0.0243589
0.0245626	0.0206342	0.00881322	0.00479189	0.0101772	0.0105971	0.0048639	0.0115241	0.00681302
0.00944297	0.00529992	0.0128304	0.00693826	0.0183738	0.00916679	0.015041	0.0163111	0.0095747
0.0173872	0.0144916	0.00453642	0.00397661	0.0228241	0.00152568	0.0238507	0.0158482	0.00494085
0.036809	0.0116864	0.00496	0.0052245	0.0124918	0.00444354	0.0125504	0.00488785	0.00729136
0.101332	0.00415062	0.0182755	0.00571533	0.00892214	0.0258074	0.0081651	0.00517814	0.0121842
0.0605999	0.0142841	0.00221355	0.00505811	0.00501477	0.0316889	0.0174339	0.00557826	0.00950755
0.0226026	0.00880604	0.00573201	0.0307813	0.017151	0.00834751	0.0083116	0.0304882	0.0129901
0.0587262	0.0104513	0.00562953	0.00687171	0.0274417	0.0488323	0.0207351	0.0088656	0.00615928
0.0178761	0.00731032	0.00414016	0.0224204	0.0257851	0.00694966	0.0165744	0.00979138	0.0143045
0.0427575	0.00765621	0.0162556	0.00440921	0.0148372	0.0412892	0.00199244	0.00721801	0.016041
0.0159349	0.0170325	0.00395946	0.00438425	0.011263	0.018172	0.00387392	0.0107172	0.0154558
0.0923009	0.0408892	0.0161648	0.00195503	0.0207973	0.00184621	0.00547356	0.0423979	0.0254334
0.0304688	0.0298863	0.00719242	0.0206817	0.0235973	0.0606108	0.0156417	0.00906174	0.00727217
0.017758	0.0204913	0.00550329	0.0380354	0.00609515	0.0103176	0.00772698	0.00837132	0.00592902
0.0219443	0.0157237	0.00147118	0.0246716	0.0447277	0.0193818	0.00576567	0.0118313	0.00761755
0.0216067	0.00806753	0.00375967	0.00706852	0.0361567	0.0424928	0.0107941	0.00546058	0.0034538
0.0646919	0.00873126	0.00977151	0.00368436	0.0954225	0.0296476	0.00506322	0.0119207	0.011723
0.0896191	0.0110216	0.00946275	0.0132091	0.013676	0.00451654	0.00791476	0.00352631	0.0147654
0.00933615	0.0444415	0.00412292	0.00677741	0.00813945	0.00482731	0.00445118	0.00891948	0.0102474
0.0389051	0.0143495	0.00300592	0.00818747	0.0051845	0.0153625	0.00765743	0.0066572	0.0168604
0.0250066	0.00608113	0.00563043	0.00408464	0.00745672	0.0050345	0.0107246	0.00396061	0.017334
0.0774927	0.00219176	0.00681896	0.0146101	0.00340299	0.0123998	0.00320624	0.0122708	0.0117959
0.0163713	0.00351478	0.00365208	0.00564026	0.0357261	0.016533	0.00881891	0.00492646	0.0108591
0.00868818	0.0158683	0.00708778	0.00557658	0.0295282	0.108936	0.0101473	0.0012381	0.0231847
0.0541788	0.00137085	0.0067665	0.00522179	0.0116171	0.0116375	0.0151271	0.0106632	0.00222768
0.0535705	0.00207221	0.00546828	0.019004	0.00991028	0.0167722	0.00527187	0.00359113	0.00368022
0.0210791	0.015422	0.00321278	0.0501255	0.00960092	0.00425605	0.0106409	0.020931	0.00799592
0.0043507	0.00254244	0.00397335	0.0252262	0.0104117	0.0187022	0.00201178	0.00489405	0.0216972
0.00810632	0.00285327	0.00632065	0.0354407	0.0128972	0.0331771	0.00395482	0.00373374	0.0113689
0.059324	0.00753965	0.00319966	0.0556335	0.0235116	0.0943369	0.0012144	0.00285864	0.00340787
0.00765259	0.0149916	0.00196045	0.0456404	0.0494679	0.0152045	0.0029558	0.0134181	0.00426682
0.017057	0.00718897	0.00413071	0.0388652	0.0594623	0.0518159	0.00454139	0.00923934	0.0112502
0.0130792	0.00547541	0.00217026	0.0304811	0.00590815	0.00652975	0.00195679	0.0111702	0.0110965
0.00578225	0.00508488	0.00502898	0.122485	0.0107767	0.00382482	0.000843205	0.00284548	0.00700429
0.0858381	0.00318801	0.0101629	0.0195876	0.0136278	0.00814927	0.00253878	0.00365847	0.00193438
0.00219963	0.00314816	0.00262268	0.0530208	0.00749326	0.015015	0.00238297	0.00556393	0.0260101
0.00569005	0.00281342	0.00540271	0.0222888	0.00923276	0.00360946	0.00479802	0.0334767	0.0153108
0.00335871	0.00191281	0.0127987	0.0509543	0.00838957	0.00388512	0.0024288	0.00726614	0.0388455
0.0085219	0.0213992	0.00358651	0.132404	0.0254097	0.00746012	0.00164058	0.00282007	0.0265235
0.0145017	0.00877486	0.00326523	0.0326947	0.00572901	0.0709778	0.00273125	0.0208499	0.0076921
0.0535418	0.00570459	0.00479294	0.0344423	0.0566412	0.0543122	0.00992141	0.0025152	0.0455933
0.00580859	0.00347841	0.00843846	0.0294151	0.0159819	0.0238384	0.0087655	0.00425975	0.00995663
0.00994442	0.00720726	0.0112876	0.0432597	0.0131359	0.0513186	0.00819872	0.00290476	0.0281463
0.0102737	0.0221319	0.00672409	0.0116366	0.0166401	0.0100983	0.0150489	0.0137701	0.00672027
0.0188878	0.0163068	0.00337173	0.0171744	0.00784263	0.00397448	0.00481761	0.0099546	0.00399732
0.0121704	0.00730001	0.0260631	0.00955813	0.0332524		0.0177753	0.00415667	0.0149533
0.0249598	0.00284766	0.0157251	0.00804062	0.061957		0.00500327	0.00371959	0.00825135
0.0689919	0.00916444	0.00185058	0.00857283	0.0305364		0.00455376	0.00412991	0.0154385
0.0286742	0.0109361	0.0092432	0.0101191	0.0309849		0.0167004	0.00290788	0.00906883
0.0187297	0.00541704	0.00669502	0.00776013	0.0154925		0.00277525	0.01693	0.00228822
0.0124338	0.00355261	0.012858	0.027725	0.0533842		0.00465148	0.00415787	0.019081
0.0142778	0.0117617	0.00216312	0.0102486	0.0442349		0.00414334	0.00750953	0.0138321
0.0889279	0.00640954	0.00589519	0.021094	0.037674		0.0047492	0.0110617	0.00455777
0.0535178	0.0065023	0.0109734	0.0160669			0.010329	0.00527455	0.0154385
0.00488308	0.00853369	0.0144548	0.0557953			0.00338112	0.0145819	0.0314934
0.00847571	0.00691043	0.00207028	0.0626145			0.00924433	0.00921622	0.0103484
0.0112631	0.0101013	0.00407557	0.0061871			0.0231011	0.0341308	0.0134678
0.0331079	0.00230039	0.00288725	0.0197297			0.0296247	0.00228982	0.0118371
0.0566768	0.0145351	0.00363923	0.00705453			0.00427711	0.00533151	0.0221349
0.0207609	0.00375668	0.0100636	0.00544359			0.00624807		0.00323179
0.0157229	0.00427406	0.00507822	0.010719			0.00460561		0.006607
0.0334899	0.00211354	0.00728114	0.00547014			0.0110481		0.00973362
0.00587415	0.0184818	0.00872928	0.00809899			0.016961		0.00944677
0.00875445	0.0083074	0.00456285	0.00267311			0.0200247		0.0110149
0.0374852	0.0120766	0.00262121	0.0167862			0.00872853		0.0111105
0.018149	0.00209006	0.00303381	0.00498778			0.00631511
0.0152377	0.00218987	0.00416643	0.0311286			0.00310392
0.0139782	0.00324077	0.00430396	0.0145277			0.0179196
0.0105301	0.00493747	0.00224097	0.0193902			0.00319108
0.00967326	0.00685141	0.0055903	0.0151136			0.0027285
0.0723516	0.0220689	0.00628605	0.0220544			0.00562461
0.0167738	0.0219691	0.00396418	0.0136313			0.00295644
0.0283264	0.00229176	0.00666629	0.0104012			0.00193744
0.0087767	0.00800702	0.00418261	0.00760186			0.0134481
0.00480769	0.0072431	0.0138665	0.015359			0.012523
0.0148247	0.00346876	0.00795262	0.0100707			0.00192403
0.0287871	0.00431756	0.00267784	0.00796743			0.0289007
0.104364	0.0133488	0.0074753	0.00951484			0.00677098
0.0503686	0.00811453	0.00639122	0.0110773			0.00720003
0.0377646	0.00478723	0.00533981	0.0983418			0.0151241
0.0212271	0.00187302	0.0179612	0.0740639			0.0126804
0.118983	0.00475894	0.0167894	0.109739			0.00438937
0.0488229	0.0112551	0.0146133	0.0352985			0.00374175
0.0368671	0.00395541	0.0136257	0.0288631			0.0287188
0.0217888	0.00491172	0.00451122				0.00488507
0.0161876	0.013939	0.0191664				0.00542874
0.111998	0.0167396	0.0295531				0.0192285
0.130019	0.00915231	0.0142618				0.0115451
0.0164732	0.0100767	0.00822732				0.00303818
0.108922	0.00581172	0.00375795				0.00941035
0.0206006	0.0213615	0.0284818				0.00259045
0.0175746	0.00334059	0.00349012				0.00243054
0.0187608	0.00805404	0.00250251				0.0304297
0.0210968	0.00607714	0.00616003				0.0214887
0.019947	0.00709304	0.00301306				0.0060088
0.0581435	0.00542732	0.0178356				0.0119935
0.0298067	0.0168494	0.0271928				0.0158735
0.0221748	0.0202175	0.0111065				0.00717361
0.0198287	0.00686423	0.00616003				0.00992899
0.00873424	0.00251689	0.0101774				0.0243083
0.0190231	0.00264502	0.00127215				0.00366312
0.00806999	0.00129963	0.00400221				0.0119373
0.00952569	0.00217825	0.00440186				0.0120979
0.0138645	0.0019769	0.00110328				0.00232482
0.00634575	0.0203405	0.00713755				0.00913955
0.0176098	0.0133808	0.00463828				0.00441893
0.00806999	0.00403911	0.00259496				0.0110562
0.0240234	0.00378019	0.00375453				0.00463189
0.0146822	0.00370769	0.00426677				0.00530626
0.0168337	0.00465015	0.00273569				0.00485372
0.0153201	0.00489871	0.00364195				0.00975181
0.020834	0.00309665	0.00191948				0.00208524
0.011136	0.00863747	0.00281449				0.0056612
0.00837901	0.00489871	0.002291				0.00889997
0.0296887	0.00837856	0.00205458
0.0492578	0.0134844	0.0071094
0.0169418	0.0041116	0.00113143
0.0120874	0.0107399	0.00209961
0.0334079	0.00372841	0.0108272
0.0196447	0.0153187	0.0125311
0.00273534	0.00872761	0.0137481
0.0131794	0.00678339	0.00452394
0.0167256	0.0370683	0.00732727
0.00991426	0.00788369	0.0040791
0.00954667	0.0207454	0.0040791
0.0359877	0.00429437	0.0124303
0.00879937	0.0232024	0.0060515
0.0131785	0.00701841	0.0137061
0.0289004	0.0055549	0.00884644
0.0118285	0.00571514
0.0169155	0.00934719
0.0117051	0.00510624
0.00460135	0.0130968
0.00724363	0.00342908
0.0192944	0.00858873
0.00660158	0.0455822
0.00189322	0.00656974
0.00672505	0.00712523
0.00308678	0.00846054
0.0540885	0.00862078
0.00322671	0.00424095
0.0267438	0.00694363
0.00789391	0.00350487
0.0661393	0.00573524
0.0101329	0.0075792
	0.00181006
	0.00143042
	0.00300999
	0.00259645
	0.00458955
	0.00146432
	0.00603353
	0.00313879
	0.0110231
	0.0019592
	0.00551831
	0.00131517
	0.00197954
	0.00169481
	0.0011118
	0.00779613
	0.00225749
	0.00324048
	0.0037896
	0.00317269
	0.00302354
	0.0156133
	0.00263566
	0.00406749
	0.00520748
	0.0141997
	0.00389421
	0.00341997
	0.00400365
	0.00217054
	0.0382216
	0.00919289
	0.00351117
	0.00626539
	0.00226174
	0.00455996
	0.00320109
	0.00675787
	0.00654811
	0.00340173
	0.00270862
	0.00312813
	0.00446876
	0.00711354
	0.00411309
