# Supplementary material for: CaMKII nucleates an osmotic protein supercomplex to induce cellular bleb expansion
Source: EMBO J. 2026 Feb 3;45(8):2433–55. doi: 10.1038/s44318-026-00703-5 (PMC13083957; doi:10.1038/s44318-026-00703-5)
Supplement: Supplementary file 7 — Source data Fig. 2 [file 44318_2026_703_MOESM7_ESM.zip › Fig2/README.txt]

Figure 2 Source Data


Panel A:

- Folder: uncropped WB images

{Folder containing}
- File:  2A-1_WB CaMKIIγ.tif
- Content: uncropped Western blots, anti-CaMKIIγ antibody
- Note: ROI indicates cropped area shown in the figure

- File:  2A-1'_WB CaMKIIγ_marker.tif
- Content: original molecular weight marker image of 2A-1
- Note: -

- File: 2A-2_WB CaMKIIδ.tif
- Content: uncropped Western blot, anti-CaMKIIδ antibody
- Note: ROI indicates cropped area shown in the figure

- File:  2A-2'_WB CaMKIIδ_marker.tif
- Content: original molecular weight marker image of 2A-2
- Note: -

- File: 2A-3_WB α-tubulin.tif
- Content: uncropped Western blot, α-tubulin antibody
- Note: ROI indicates cropped area shown in the figure

- File:  2A-3'_WB α-tubulin_marker.tif
- Content: original molecular weight marker image of 2A-3
- Note: -


- File: 2A_WB annotation.pptx

The PPTX file contains the original TIFF image with the following information overlaid for clarity:
-Lane Labels,Detected protein Names, Molecular Weight Markers (kDa).
-Cropping Area: A border (e.g., red frame) indicating the exact region of the blot that was cropped and displayed in the final published Figure 2A.


Panel B:

- File: 2B_WT DLD1.tif
- File: 2B_CaMKII DKO DLD1.tif

- Content: Original resolution phase contrast image, 63x objective lens.
Only conditions/positions used to generate the figure were included. 

- Processing: These images were adjusted for overall brightness and contrast solely to improve the visibility of the cell outlines.


Panel D:

- File: 2D_DKO and Rescue cells

- Content: original resolution confocal GFP channel(Ch1: GFP-CaMKIIγ) and phase contrast(Ch2) image, 63x objective lens.

- Processing: The image was adjusted for overall brightness and contrast solely to improve the visibility of the cell outlines and GFP-CaMKIIγ expression.
