# Supplementary material for: CaMKII nucleates an osmotic protein supercomplex to induce cellular bleb expansion
Source: EMBO J. 2026 Feb 3;45(8):2433–55. doi: 10.1038/s44318-026-00703-5 (PMC13083957; doi:10.1038/s44318-026-00703-5)
Supplement: Supplementary file 8 — Source data Fig. 3 [file 44318_2026_703_MOESM8_ESM.zip]

Archive with 22 entries (14 files):
- Fig3/
- Fig3/3B/
- Fig3/3B/3B_WB annotation.pptx
- Fig3/3B/uncropped WB/
- Fig3/3B/uncropped WB/3B_WB GFP.tif
- Fig3/3B/uncropped WB/3B_WB GFP_marker.tif
- Fig3/3B/uncropped WB/3B_WB α-tubulin.tif
- Fig3/3B/uncropped WB/3B_WB α-tubulin_marker.tif
- Fig3/3C/
- Fig3/3C/3C.xlsx
- Fig3/3D/
- Fig3/3D/3D_GFP-CaMKIIγ T287A,K43M_Lifeact.tif
- Fig3/3D/3D_GFP-CaMKIIγ T287A_Lifeact.tif
- Fig3/3D/3D_GFP-CaMKIIγ_Lifeact.tif
- Fig3/3D/3D_GFP_Lifeact.tif
- Fig3/3E/
- Fig3/3E/3E.xlsx
- Fig3/3F/
- Fig3/3F/3F.xlsx
- Fig3/3G/
- Fig3/3G/3G.xlsx
- Fig3/README.txt
