# Supplementary material for: CaMKII nucleates an osmotic protein supercomplex to induce cellular bleb expansion
Source: EMBO J. 2026 Feb 3;45(8):2433–55. doi: 10.1038/s44318-026-00703-5 (PMC13083957; doi:10.1038/s44318-026-00703-5)
Supplement: Supplementary file 8 — Source data Fig. 3 [file 44318_2026_703_MOESM8_ESM.zip › Fig3/3C/3C.xlsx]

## Sheet: README
3C: relative kinase activity of CaMKII DKO DLD1 cells stably expressing GFP-tagged CaMKIIγ mutants. Normalized by CaMKII WT rescue sample.

## Sheet: Result
	WT	T287A	T287A/K43M
rep.1	1	0.470464	0.121308
rep.2	1	0.720414	0.0653551
rep.3	1	0.558241	0.105089
