# Supplementary material for: CaMKII nucleates an osmotic protein supercomplex to induce cellular bleb expansion
Source: EMBO J. 2026 Feb 3;45(8):2433–55. doi: 10.1038/s44318-026-00703-5 (PMC13083957; doi:10.1038/s44318-026-00703-5)
Supplement: Supplementary file 8 — Source data Fig. 3 [file 44318_2026_703_MOESM8_ESM.zip › Fig3/3E/3E.xlsx]

## Sheet: README
3E:Normalized bleb areas of DLD1 CaMKII DKO cells expressing various CaMKII mutants .
Data overlaps with Figure 2C and 5F. Please refer to the file located in the Figure 2 source folder.

## Sheet: data
Bleb size(Normalized Bleb/Cellbody area)
GFP	WT	T287A	K43M
0.039969	0.018249	0.021473	0.027458
0.005269	0.087249	0.009496	0.041698
0.005785	0.030019	0.006374	0.009194
0.019273	0.009698	0.037747	0.045087
0.021086	0.004416	0.043827	0.00522
0.022891	0.014184	0.010856	0.007973
0.019036	0.019023	0.022115	0.02706
0.001176	0.01009	0.006777	0.009718
0.014336	0.026963	0.006799	0.009709
0.005841	0.005116	0.003818	0.041389
0.001915	0.007516	0.006744	0.058158
0.003506	0.069218	0.005232	0.004122
0.000899	0.018182	0.094731	0.004747
0.001756	0.016963	0.008397	0.084739
0.009654	0.025246	0.022704	0.037635
0.020807	0.005956	0.009065	0.028364
0.005019	0.003897	0.024877	0.020574
0.003113	0.063077	0.016176	0.01677
0.003377	0.077454	0.008228	0.002185
0.00147	0.0446	0.003915	0.005412
0.001197	0.011432	0.020979	0.00589
0.006936	0.008632	0.029088	0.005515
0.004421	0.016297	0.023448	0.007629
0.004948	0.009628	0.010866	0.00479
0.015991	0.063944	0.030399	0.086062
0.006763	0.021933	0.012361	0.007339
0.00363	0.009825	0.018162	0.023593
0.02824	0.042294	0.117467	0.005856
0.024569	0.003563	0.028586	0.024241
0.027022	0.086123	0.050099	0.024343
0.010176	0.012573	0.014924	0.014675
0.004015	0.020987	0.018736	0.008111
0.004269	0.003781	0.015956	0.012829
0.003245	0.023089	0.010291	0.01164
0.006049	0.043263	0.026566	0.008933
0.00231	0.015321	0.046024	0.00813
0.005795	0.004513	0.010586	0.012394
0.001869	0.006743	0.06114	0.017286
0.001593	0.017373	0.065375	0.024962
0.002034	0.031644	0.053014	0.045747
0.005025	0.012635	0.017955	0.049553
0.008509	0.017181	0.006991	0.00669
0.008105	0.024136	0.005133	0.005771
0.004269	0.013849	0.039557	0.011359
0.002146	0.009448	0.030739	0.037404
0.002565	0.009013	0.015519	0.018206
0.001742	0.041603	0.099451	0.007591
0.007447	0.027445	0.047268	0.00284
0.003155	0.11418	0.034845	0.0354
0.01058	0.013329	0.009037	0.005183
0.004232	0.015458	0.008325	0.00442
0.005241	0.01091	0.010976	0.013316
0.006303	0.08072	0.013159	0.016652
0.004903	0.009245	0.035286	0.012976
0.006278	0.025798	0.019421	0.028833
0.004675	0.009561	0.015599	0.009854
0.003025	0.084785	0.08356	0.031936
0.016397	0.003789	0.005333	0.007247
0.0279	0.004497	0.028466	0.019582
0.003907	0.044492	0.010581	0.008658
0.00037	0.024792	0.006615	0.044845
0.001973	0.02347	0.013991	0.055506
0.004742	0.023535	0.005962	0.005584
0.006183	0.131047	0.049799	0.006128
0.020977	0.004171	0.049508	0.006654
0.020017	0.084615	0.017352	0.022014
0.002364	0.070077	0.016212	0.019954
0.00426	0.008061	0.009136	0.01974
0.004683	0.004801	0.061553	0.088129
0.01095	0.005164	0.066266	0.04688
0.008156	0.013184	0.022973	0.040358
0.002108	0.026797	0.016805	0.008402
0.01753	0.057121	0.028549	0.032225
0.013809	0.04949	0.004453	0.008575
0.002612	0.040423	0.011072	0.009369
0.00286	0.02908	0.043349	0.007367
0.004742	0.021191	0.010991	0.004279
0.009089	0.012528	0.047262	0.034019
0.003844	0.030772	0.023564	0.015388
0.004005	0.070071	0.028151	0.00265
0.004829	0.006384	0.008263	0.003343
0.018593	0.013093	0.005557	0.001824
0.008622	0.017136	0.055447	0.004174
0.008433	0.006531	0.005282	0.025932
0.00619	0.00512	0.003806	0.017572
0.009175	0.010606	0.014164	0.039308
0.010198	0.022267	0.017148	0.011258
0.023018	0.025448	0.015603	0.031069
0.005592	0.019256	0.026053	0.009322
0.00641	0.012781	0.012878	0.006986
0.003364	0.009962	0.005769	0.004671
0.012942	0.008604	0.027194	0.022936
0.005154	0.023297	0.005282	0.007263
0.00466	0.03966	0.001583	0.015099
0.023279	0.004553	0.006591	0.020447
0.013136	0.010421	0.021765	0.014874
0.011683	0.003811	0.020269	0.03361
0.001637	0.007456	0.004434	0.009066
0.003749	0.026503	0.015011	0.018838
0.010549	0.048087	0.006945	0.004395
0.005987	0.016332	0.003198	0.00588
0.003468	0.008803	0.014691	0.005603
0.005696	0.014035	0.006716	0.021926
0.003267	0.053302	0.016469	0.010684
0.002173	0.008513	0.013027	0.021721
0.00259	0.014567	0.013943	0.020304
0.007062	0.021975	0.004266	0.005986
0.006496	0.004509	0.002618	0.002705
0.003118	0.026446	0.005052	0.013344
0.012389	0.053239	0.030579	0.006614
0.003378	0.010678	0.011585	0.048197
0.002865	0.003998	0.008211	0.006063
0.001347	0.003799	0.047503	0.009396
0.002188	0.010313	0.01814	0.026528
0.002679	0.011017	0.016589	0.011158
0.017695	0.004279	0.002698	0.007467
0.003981	0.007367	0.004013	0.103255
0.00759	0.004461	0.006796	0.015589
0.007605	0.011977	0.01454	0.049373
0.004011	0.026793	0.00876	0.012096
0.009463	0.007797	0.00814	0.014998
0.008161	0.010454	0.001955	0.026576
0.003413	0.016098	0.094082	0.015321
0.010007	0.032054	0.010796	0.010442
0.036925	0.007752	0.012043	0.016641
0.00364	0.026125	0.00645	0.016606
0.004016	0.005068	0.01823	0.021814
0.005084	0.009533	0.005544	0.111991
0.006684	0.019067	0.081903	0.004753
0.013563	0.007526	0.031627	0.059242
0.005033	0.00904	0.010299	0.022702
0.002733	0.004474	0.013709	0.004811
0.003698	0.003813	0.099771	0.010078
0.004158	0.006665	0.067664	0.012028
0.010597	0.029696	0.022579	0.054346
0.028465	0.008162	0.008508	0.019883
0.002544	0.023047	0.017074	0.009288
0.004521	0.006356	0.036462	0.072834
0.000403	0.030165	0.006708	0.032216
0.003574	0.019139	0.015518	0.044254
0.002306	0.007146	0.003545	0.005333
0.002849	0.054008	0.018404	0.004082
0.002322	0.004767	0.005658	0.023438
0.009486	0.00455	0.042697	0.006394
0.005953	0.012401	0.022503	0.024795
0.000988	0.004305	0.039753	0.078568
0.010569	0.023128	0.026325	0.017065
0.012496	0.007788	0.005011	0.004856
0.003232	0.007118	0.042917	0.017048
0.006033	0.005807	0.009433	0.002252
0.00427	0.012129	0.043459	0.020782
0.00578	0.032254	0.025736	0.022307
0.007522	0.005715	0.034996	0.014761
0.00524	0.027928	0.067554	0.002511
0.007788	0.007013	0.053833	0.004272
0.013958	0.007912	0.015618	0.015899
0.005793	0.01797	0.039933	0.029026
0.008813	0.004792	0.010177	0.010597
0.01283	0.006938	0.018374	0.009167
0.004536	0.003977	0.022824	0.001526
0.00496	0.005224	0.012492	0.004444
0.018275	0.005715	0.008922	0.025807
0.002214	0.005058	0.005015	0.031689
0.005732	0.030781	0.017151	0.008348
0.00563	0.006872	0.027442	0.048832
0.00414	0.02242	0.025785	0.00695
0.016256	0.004409	0.014837	0.041289
0.003959	0.004384	0.011263	0.018172
0.016165	0.001955	0.020797	0.001846
0.007192	0.020682	0.023597	0.060611
0.005503	0.038035	0.006095	0.010318
0.001471	0.024672	0.044728	0.019382
0.00376	0.007069	0.036157	0.042493
0.009772	0.003684	0.095422	0.029648
0.009463	0.013209	0.013676	0.004517
0.004123	0.006777	0.008139	0.004827
0.003006	0.008187	0.005184	0.015362
0.00563	0.004085	0.007457	0.005034
0.006819	0.01461	0.003403	0.0124
0.003652	0.00564	0.035726	0.016533
0.007088	0.005577	0.029528	0.108936
0.006767	0.005222	0.011617	0.011638
0.005468	0.019004	0.00991	0.016772
0.003213	0.050126	0.009601	0.004256
0.003973	0.025226	0.010412	0.018702
0.006321	0.035441	0.012897	0.033177
0.0032	0.055633	0.023512	0.094337
0.00196	0.04564	0.049468	0.015205
0.004131	0.038865	0.059462	0.051816
0.00217	0.030481	0.005908	0.00653
0.005029	0.122485	0.010777	0.003825
0.010163	0.019588	0.013628	0.008149
0.002623	0.053021	0.007493	0.015015
0.005403	0.022289	0.009233	0.003609
0.012799	0.050954	0.00839	0.003885
0.003587	0.132404	0.02541	0.00746
0.003265	0.032695	0.005729	0.070978
0.004793	0.034442	0.056641	0.054312
0.008438	0.029415	0.015982	0.023838
0.011288	0.04326	0.013136	0.051319
0.006724	0.011637	0.01664	0.010098
0.003372	0.017174	0.007843	0.003974
0.026063	0.009558	0.033252
0.015725	0.008041	0.061957
0.001851	0.008573	0.030536
0.009243	0.010119	0.030985
0.006695	0.00776	0.015492
0.012858	0.027725	0.053384
0.002163	0.010249	0.044235
0.005895	0.021094	0.037674
0.010973	0.016067
0.014455	0.055795
0.00207	0.062615
0.004076	0.006187
0.002887	0.01973
0.003639	0.007055
0.010064	0.005444
0.005078	0.010719
0.007281	0.00547
0.008729	0.008099
0.004563	0.002673
0.002621	0.016786
0.003034	0.004988
0.004166	0.031129
0.004304	0.014528
0.002241	0.01939
0.00559	0.015114
0.006286	0.022054
0.003964	0.013631
0.006666	0.010401
0.004183	0.007602
0.013867	0.015359
0.007953	0.010071
0.002678	0.007967
0.007475	0.009515
0.006391	0.011077
0.00534	0.098342
0.017961	0.074064
0.016789	0.109739
0.014613	0.035299
0.013626	0.028863
0.004511
0.019166
0.029553
0.014262
0.008227
0.003758
0.028482
0.00349
0.002503
0.00616
0.003013
0.017836
0.027193
0.011106
0.00616
0.010177
0.001272
0.004002
0.004402
0.001103
0.007138
0.004638
0.002595
0.003755
0.004267
0.002736
0.003642
0.001919
0.002814
0.002291
0.002055
0.007109
0.001131
0.0021
0.010827
0.012531
0.013748
0.004524
0.007327
0.004079
0.004079
0.01243
0.006052
0.013706
0.008846
