# Supplementary material for: CaMKII nucleates an osmotic protein supercomplex to induce cellular bleb expansion
Source: EMBO J. 2026 Feb 3;45(8):2433–55. doi: 10.1038/s44318-026-00703-5 (PMC13083957; doi:10.1038/s44318-026-00703-5)
Supplement: Supplementary file 8 — Source data Fig. 3 [file 44318_2026_703_MOESM8_ESM.zip › Fig3/3F/3F.xlsx]

## Sheet: README
3F: Time-dependent changes in enrichment of various GFP-tagged CaMKII mutants relative to monomeric RFP within expanding blebs of CaMKII DKO cells.
The results for T287A data overlaps with Figure 5G.

## Sheet: result
Relative Time	GFP					GFP-CaMKII WT					GFP-CaMKII T287A					GFP-CaMKII T287A, K43M
	rep.1	rep.2	rep.3	rep.4	rep.5	rep.1	rep.2	rep.3	rep.4	rep.5	rep.1	rep.2	rep.3	rep.4	rep.5	rep.1	rep.2	rep.3	rep.4	rep.5
0	1	1	1	1	1	1	1	1	1	1	1	1	1	1	1	1	1	1	1	1
10	1.05521	1.01291	1.01664	1.00134	0.986773	1.21154	1.37033	1.54709	1.52574	1.5175	1.3307	1.17438	1.17299	1.4021	1.22567	1.19103	1.35504	1.26835	1.36365	1.35395
20	1.03885	0.996479	1.0031	1.00781	0.973277	1.17754	1.50353	1.81962	1.41891	1.73283	1.39248	1.25633	1.37596	1.5674	1.21565	1.21061	1.3007	1.49891	1.38432	1.33309
30	1.01121	0.979948	0.958236	1.02453	0.944894	1.00022	1.49105	1.80377	1.34039	1.40477	1.32148	1.27075	1.38545	1.61902	1.16179	1.15114	1.25188	1.3621	1.32567	1.20501
40	1.04294	1.00728	1.02779	1.01066	0.953988	0.968628	1.39443	1.60962	1.23583	1.3533	1.22913	1.29594	1.26093	1.59938	1.06597	1.13049	1.28477	1.30466	1.23878	1.14342
50	1.03315	0.965418	0.90322	0.981503	0.977343	0.990853	1.26669	1.47122	1.23053	1.23753	1.22048	1.34656	1.19461	1.47024	1.03308	1.0442	1.2247	1.27725	1.16737	1.1819
60	1.01618	0.95935	0.871354	1.02271	0.964727	0.945124	1.22112	1.39501	1.21487	1.1516	1.18341	1.37018	1.15388	1.36557	1.01588	1.04528	1.20814	1.20459	1.09542	1.10034
70	0.980106	0.962823	0.951676	1.03624	0.977244	0.894221	0.986753	1.30147	1.17824	1.06464	1.0981	1.30084	1.08175	1.37825	0.983096	0.946437	1.16786	1.17683	1.04231	0.988094
80	0.959485	1.00275	0.923665	0.99441	0.962142	0.928953	0.937079	1.23306	1.02264	0.982859	1.08403	1.20436	1.03661	1.29709	1.01642	0.925841	1.1596	1.26315	1.00023	1.06175
90	1.01355	0.895103	0.92053	0.987236	0.975447	0.905186	1.04963	1.1764	0.879866	0.901212	1.09977	1.10961	1.02544	1.11849	0.959834	0.956296	1.1539	1.22288	0.978032	1.01792
100	0.976393	1.04389	0.893262	0.997392	0.934369	0.923088	0.96493	1.06227	0.749398	0.813735	1.04331	1.0232	0.953413	1.04643	0.946184	0.93286	1.12143	1.04931	0.853481	1.00666
