# Supplementary material for: CaMKII nucleates an osmotic protein supercomplex to induce cellular bleb expansion
Source: EMBO J. 2026 Feb 3;45(8):2433–55. doi: 10.1038/s44318-026-00703-5 (PMC13083957; doi:10.1038/s44318-026-00703-5)
Supplement: Supplementary file 8 — Source data Fig. 3 [file 44318_2026_703_MOESM8_ESM.zip › Fig3/3G/3G.xlsx]

## Sheet: README
3G: Maximum enrichment ratio of each GFP-CaMKII mutant in expansion phase
The results for T287A data overlaps with Figure 5H.

## Sheet: Result
GFP	WT	T287A	T287A/K43M
1.05521	1.21154	1.39248	1.21061
1.01291	1.50353	1.27075	1.35504
1.01664	1.81962	1.38545	1.49891
1.02453	1.52574	1.61902	1.38432
0.986773	1.73283	1.22567	1.35395
