# Supplementary material for: CaMKII nucleates an osmotic protein supercomplex to induce cellular bleb expansion
Source: EMBO J. 2026 Feb 3;45(8):2433–55. doi: 10.1038/s44318-026-00703-5 (PMC13083957; doi:10.1038/s44318-026-00703-5)
Supplement: Supplementary file 8 — Source data Fig. 3 [file 44318_2026_703_MOESM8_ESM.zip › Fig3/README.txt]

Figure 3 Source Data


Panel B:

- Folder: uncropped WB images

{Folder containing}
- File:  3B-1_WB GFP.tif
- Content: uncropped Western blots, anti-GFP antibody
- Note: ROI indicates cropped area shown in the figure

- File:  3B-1'_WB GFP_marker.tif
- Content: original molecular weight marker image of 3B-1
- Note: -

- File: 3B-2_WB α-tubulin.tif
- Content: uncropped Western blot, α-tubulin antibody
- Note: ROI indicates cropped area shown in the figure

- File:  3B-2'_WB α-tubulin_marker.tif
- Content: original molecular weight marker image of 3B-2
- Note: -


- File: 3B_WB annotation.pptx

The PPTX file contains the original TIFF image with the following information overlaid for clarity:
-Lane Labels,Detected protein Names, Molecular Weight Markers (kDa).
-Cropping Area: A border (e.g., red frame) indicating the exact region of the blot that was cropped and displayed in the final published Figure 3B.


Panel D:

- File: 3D_GFP_Lifeact.tif
- File: 3D_GFP-CaMKIIγ_Lifeact.tif
- File: 3D_GFP-CaMKIIγ T287A_Lifeact
- File: 3D_GFP-CaMKIIγ T287A,K43M_Lifeact

- Content: Original resolution conforcal RFP-channel(Ch1:Lifeact-RFP) and GFP-channel(Ch2: each GFP-CaMKII mutant) images, 63x objective lens.

- Processing: Brightness and contrast adjusted appropriately for all panels.
