# Supplementary material for: CaMKII nucleates an osmotic protein supercomplex to induce cellular bleb expansion
Source: EMBO J. 2026 Feb 3;45(8):2433–55. doi: 10.1038/s44318-026-00703-5 (PMC13083957; doi:10.1038/s44318-026-00703-5)
Supplement: Supplementary file 9 — Source data Fig. 4 [file 44318_2026_703_MOESM9_ESM.zip]

Archive with 27 entries (17 files):
- Fig4/
- Fig4/4A/
- Fig4/4A/4A_Control.tif
- Fig4/4A/4A_EDTA.tif
- Fig4/4A/4A_KN93.tif
- Fig4/4B/
- Fig4/4B/4B.xlsx
- Fig4/4C/
- Fig4/4C/4C.xlsx
- Fig4/4D/
- Fig4/4D/4D_Camui-CR_donor.tif
- Fig4/4D/4D_Camui-CR_Ratio image.tif
- Fig4/4D/CamuiCR_FRET,donor_Raw.tif
- Fig4/4E/
- Fig4/4E/4E_donor/
- Fig4/4E/4E_donor/4D_Camui-CR_donor_timelaps.tif
- Fig4/4E/4E_donor/4E_donor_bleb.tif
- Fig4/4E/4E_donor/4E_donor_cellbody.tif
- Fig4/4E/4E_ratio/
- Fig4/4E/4E_ratio/4E_Camui-CR_Ratio image_timelaps.tif
- Fig4/4E/4E_ratio/4E_ratio_bleb.tif
- Fig4/4E/4E_ratio/4E_ratio_cellbody.tif
- Fig4/4F/
- Fig4/4F/4F.xlsx
- Fig4/4G/
- Fig4/4G/4G.xlsx
- Fig4/README.txt
