# Supplementary material for: CaMKII nucleates an osmotic protein supercomplex to induce cellular bleb expansion
Source: EMBO J. 2026 Feb 3;45(8):2433–55. doi: 10.1038/s44318-026-00703-5 (PMC13083957; doi:10.1038/s44318-026-00703-5)
Supplement: Supplementary file 9 — Source data Fig. 4 [file 44318_2026_703_MOESM9_ESM.zip › Fig4/4B/4B.xlsx]

## Sheet: README
4B:Normalized bleb areas in cells treated with various reagents.(DMSO,EDTA,KN93)

## Sheet: result
Bleb size(Normalized Bleb/Cellbody area)
Ctrl	EDTA	KN93
0.022328	0.011896	0.013911
0.077165	0.004641	0.002917
0.006959	0.003091	0.006818
0.010048	0.012653	0.003446
0.036824	0.008047	0.005208
0.028674	0.003989	0.0093
0.024326	0.00619	0.00281
0.032317	0.01824	0.006383
0.071726	0.003778	0.005761
0.016998	0.007907	0.008727
0.024846	0.019712	0.006348
0.068566	0.002285	0.007176
0.009455	0.001977	0.027126
0.08284	0.002271	0.002663
0.014033	0.001942	0.003999
0.017779	0.002902	0.005027
0.027767	0.003042	0.00323
0.01561	0.00265	0.002398
0.035177	0.003848	0.001909
0.014822	0.003869	0.002795
0.020319	0.008973	0.002795
0.017399	0.002524	0.003299
0.090671	0.005856	0.013837
0.017277	0.003746	0.001464
0.034712	0.004858	0.002115
0.059625	0.0015	0.002496
0.035223	0.004641	0.017953
0.017507	0.004974	0.006735
0.059201	0.003196	0.014477
0.050559	0.003875	0.005539
0.049027	0.002463	0.003111
0.042786	0.006473	0.003917
0.017557	0.006704	0.003778
0.032261	0.003827	0.031573
0.052996	0.003047	0.00651
0.02126	0.002728	0.006094
0.025301	0.003942	0.006735
0.005162	0.002599	0.005488
0.00522	0.00399	0.008763
0.047678	0.003657	0.007983
0.011031	0.001581	0.008697
0.020522	0.001832	0.003588
0.008389	0.006738	0.007716
0.014015	0.002626	0.003486
0.016957	0.002246	0.003814
0.007682	0.002694	0.012865
0.009773	0.016678	0.018102
0.050482	0.009698	0.006458
0.003673	0.00324	0.005426
0.01622	0.002802	0.028892
0.006933	0.002544	0.006349
0.035313	0.003593	0.005752
0.037533	0.008149	0.004957
0.012515	0.001575	0.003634
0.016369	0.005953	0.003566
0.023951	0.004277	0.002129
0.039517	0.006753	0.01452
0.004921	0.003861	0.007836
0.02129	0.004857	0.004191
0.028396	0.004867	0.020829
0.027467	0.004546	0.006865
0.032853	0.002971	0.004997
0.004445	0.003782	0.004469
0.010915	0.00354	0.005803
0.011069	0.008423	0.004497
0.034313	0.005257	0.004832
0.026136	0.009803	0.004526
0.021187	0.007244	0.004889
0.03568	0.002775	0.00582
0.02864	0.002426	0.004554
0.044465	0.003227	0.006042
0.033075	0.011339	0.002896
0.016216	0.002804	0.014508
0.007236	0.008825	0.004509
0.028864	0.001775	0.001295
0.017243	0.001154	0.006462
0.018061	0.005749	0.003299
0.032468	0.000684	0.001993
0.01985	0.002352	0.019648
0.0124	0.008149	0.00635
0.014191	0.003955	0.010361
0.02187	0.002874	0.017507
0.012858	0.003209	0.013845
0.009642	0.008347	0.003435
0.045881	0.010118	0.007637
0.058561	0.004292	0.003854
0.021569	0.005851	0.002425
0.039255	0.0047	0.008946
0.02303	0.003395	0.01184
0.038081	0.007885	0.009541
0.012715	0.009147	0.005316
0.013861	0.004793	0.004763
0.010767	0.005869	0.003339
0.021712	0.009598	0.002893
0.044365	0.009691	0.026538
0.08966	0.013798	0.030635
0.054682	0.00757	0.007695
0.083641	0.008491	0.012615
0.027365	0.009642	0.00563
0.015812	0.00757	0.005307
0.012647	0.002839	0.004646
0.018978	0.010371	0.006481
0.039925	0.003989	0.003711
0.029609	0.005597	0.01216
0.008445	0.002715	0.013922
0.023307	0.002863	0.004465
0.054473	0.004911	0.003383
0.018906	0.023916	0.005992
0.015232	0.011916	0.005233
0.017535	0.005287	0.005116
0.011794	0.004081	0.007573
0.036224	0.022882	0.006912
0.011418	0.004384	0.015104
0.013605	0.004443	0.003223
0.011494	0.001455	0.004052
0.016253	0.003944	0.007771
0.067851	0.00316	0.012056
0.009426	0.004645	0.005371
0.034303	0.011376	0.002493
0.026714	0.007485	0.003176
0.006051	0.004283	0.002475
0.030376	0.003511	0.008045
0.00668	0.001746	0.002937
0.015527	0.003071	0.010036
0.005639	0.009701	0.004612
0.005995	0.014304	0.004151
0.007141	0.006469	0.005453
0.010586	0.008245	0.003094
0.007812	0.005026	0.005984
0.012631	0.00641	0.004723
0.007567	0.00619	0.002277
0.038397	0.003861	0.003567
0.034329	0.003249	0.002937
0.081555	0.009891	0.005266
0.020219	0.002317	0.00348
0.011462	0.004342	0.002878
0.044976	0.008767	0.002966
0.013374	0.00312	0.010393
0.026947	0.005352	0.023212
0.03622	0.002546	0.004931
0.016514	0.009266	0.007575
0.017086	0.001643	0.013241
0.062736	0.002691	0.017835
0.036096	0.004703	0.008827
0.058921	0.022082	0.006852
0.045294	0.002107	0.02308
0.00885	0.010614	0.005269
0.008949	0.006475	0.011001
0.005366	0.007334	0.011814
0.013362	0.002876	0.008562
0.018852	0.001982	0.006081
0.013695	0.02132	0.012831
0.013474	0.003128	0.007189
0.040482	0.017117	0.012464
0.030895	0.008682	0.005949
0.037131	0.003687	0.022207
0.01407	0.006505	0.006661
0.016863	0.004982	0.005692
0.016228	0.003631	0.022508
0.016924	0.012369	0.006947
0.082853	0.008276	0.002675
0.010255	0.00186	0.006579
0.056657	0.00186	0.003098
0.076228	0.007842	0.003433
0.051796	0.002922	0.003317
0.030285	0.004631	0.007446
0.081371	0.004493	0.00318
0.066046	0.004307	0.001959
0.056459	0.004851	0.005255
0.029857	0.004458	0.002948
0.07337	0.004024	0.006613
0.05423	0.006339	0.003617
0.026445	0.003073	0.008285
0.023627	0.005457	0.004101
0.027645	0.011638	0.002314
0.01787	0.002529	0.003956
0.058868	0.003733	0.00413
0.039748	0.011891	0.004367
0.022518	0.005038	0.004384
0.025166	0.00656	0.004992
0.026855	0.00171	0.003361
0.005807	0.002342	0.003175
0.065894	0.004835	0.004951
0.017151	0.006621	0.006495
0.01757	0.002119	0.007872
0.03051	0.002296	0.003974
0.016832	0.002817	0.004963
0.011442	0.001239	0.00756
0.032072	0.001588	0.001446
0.003105	0.001684	0.002823
0.030573	0.002357	0.003094
0.009018	0.00354	0.007392
0.014994	0.002534	0.011701
0.011751	0.001778	0.017194
0.082496	0.002357	0.00418
0.015282	0.004725	0.008443
0.017638	0.002357	0.015318
0.015604	0.001936	0.014689
0.028595	0.001728	0.001924
0.017927	0.002439	0.00719
0.007503	0.001385	0.00434
0.009023	0.00186	0.002808
0.043278	0.001812	0.003248
0.029806	0.002059	0.007671
0.011925	0.001613	0.004833
0.018605	0.001902	0.021719
0.01463	0.006172	0.014707
0.023612	0.001149	0.007641
0.017054	0.001922	0.00716
0.015727	0.00204	0.006525
0.019637	0.001742	0.001704
0.015409	0.001778	0.004049
0.037888	0.002321	0.003408
0.013606	0.002368	0.006947
0.032088	0.001874	0.004765
0.02087	0.00363	0.003413
0.018713	0.005518	0.004413
0.01054	0.002481	0.004861
0.006442	0.002219	0.003635
0.021755	0.002439	0.003356
0.041224	0.001688	0.003567
0.028437	0.001475	0.004805
0.028794	0.000916	0.001477
0.009581	0.001641	0.002828
0.019717	0.00168	0.005208
0.042275	0.001537	0.006366
0.007434	0.001888	0.00071
0.008435	0.001888	0.012824
0.031482	0.001888	0.002743
0.008055	0.001888	0.00138
0.017044	0.001888	0.001948
0.01037	0.001888	0.003231
0.10441	0.001888	0.001766
0.026416	0.001888	0.001851
0.016799	0.001351	0.002925
0.014482	0.001076	0.00184
0.02781	0.001503	0.002255
0.002366	0.002832	0.00209
0.102185	0.001377	0.003385
0.006351	0.003848	0.000852
0.031112	0.003877	0.005094
0.007611	0.005929	0.001868
0.006477	0.003691	0.004316
0.008702	0.006685	0.020277
0.007526	0.001808	0.011717
0.006956	0.002151	0.004308
	0.002023	0.005837
	0.004389	0.0122
	0.001052	0.007949
	0.005888	0.002965
	0.00368	0.010963
	0.005499	0.008645
	0.004203	0.012847
	0.00322	0.010359
	0.002825	0.020412
	0.004348	0.020447
	0.003889	0.013316
	0.005173	0.011539
	0.004604	0.021201
	0.007557	0.016665
	0.004976	0.009811
	0.005005	0.010636
	0.002779	0.012655
	0.004659	0.007742
	0.001442	0.011327
	0.001935	0.005485
	0.002356	0.010384
	0.003941	0.004648
	0.002926	0.015196
	0.006694	0.001602
	0.003389	0.001699
	0.007567	0.003243
	0.002795	0.003388
	0.007276	0.004095
	0.008237	0.003363
	0.003869	0.006299
	0.007044	0.002064
	0.009709	0.003339
	0.006095	0.002916
	0.007727	0.001934
	0.006884	0.003022
	0.008397	0.00295
	0.005982	0.002642
	0.006403	0.001819
	0.002766	0.004552
	0.008047	0.00268
	0.01451	0.002877
	0.008457	0.003363
	0.002386	0.003397
	0.010998	0.003104
	0.005089	0.002228
	0.001826	0.023165
	0.002611	0.0056
	0.003037	0.003284
	0.002604	0.006272
	0.001665	0.005387
	0.002832	0.002693
	0.001558	0.004622
	0.002959	0.005387
	0.004402	0.003562
	0.008493	0.012031
	0.004437	0.005305
	0.002252	0.001661
	0.00202	0.001541
	0.001958	0.001257
	0.003663	0.002021
	0.002529	0.003284
	0.002049	0.003338
	0.002041	0.002797
	0.002719	0.001874
	0.00411	0.013222
	0.003278	0.00466
	0.001805	0.005223
	0.002955	0.002371
	0.00339	0.018582
	0.003531	0.002642
	0.004089	0.004377
	0.005397	0.008058
	0.00536	0.005347
	0.007806	0.016076
	0.005012	0.00957
	0.00404	0.012509
	0.005745	0.002226
	0.003473	0.007025
	0.014371	0.017828
	0.003899	0.004714
	0.002649	0.03718
	0.003075	0.021408
	0.004578	0.006074
	0.00346	0.004804
	0.003361	0.004913
	0.002972	0.006623
	0.002454	0.006099
	0.004901	0.00137
	0.016594	0.004849
	0.013872	0.00578
	0.005858	0.003777
	0.007137	0.005377
	0.002887	0.001894
	0.005942	0.011337
	0.003987	0.003847
	0.003753	0.020002
	0.005763	0.004619
	0.003312	0.008491
	0.005216	0.002801
	0.004094	0.011695
	0.003518	0.004385
	0.005356	0.004535
	0.003641	0.010823
	0.005138	0.008676
	0.003574	0.003488
	0.005657	0.004426
	0.003245	0.00494
	0.007037	0.007779
	0.006188	0.007919
	0.007299	0.003299
	0.008533	0.003764
	0.017418	0.003468
	0.007696	0.003542
	0.006383	0.017651
	0.006875	0.003147
	0.004914	0.003653
	0.005696	0.003912
	0.010722	0.005265
	0.021277	0.005627
	0.012052	0.011489
	0.008477	0.001958
	0.004384	0.008252
	0.013928	0.002501
	0.00511	0.003933
	0.037507	0.004982
	0.004869	0.002896
	0.006603	0.002945
	0.007193	0.002764
	0.014865	0.001925
	0.007328	0.008014
	0.005398	0.005822
	0.009572	0.005613
	0.002988	0.011504
	0.026441	0.003164
	0.008182	0.009034
	0.01441	0.007161
	0.008047	0.007757
	0.00458	0.007966
	0.007432	0.004829
	0.011564	0.003351
	0.016974	0.003164
	0.006781	0.004205
	0.021209	0.003455
	0.03	0.007945
	0.009363	0.00238
	0.005275	0.004017
	0.007943	0.0034
	0.006529	0.004441
	0.003136	0.020908
	0.00309	0.006251
	0.006725	0.006147
	0.009219	0.00694
	0.009429	0.002969
	0.004619	0.002743
	0.026383	0.012519
	0.004842	0.005348
	0.013418	0.003536
	0.017184	0.019922
	0.028332	0.005387
	0.009796	0.010035
	0.005006	0.027214
	0.006115	0.007403
	0.006161	0.002203
	0.003851	0.005563
	0.007195	0.007331
	0.006351	0.003999
	0.006591	0.014734
	0.008215	0.016017
	0.017897	0.001366
	0.003409	0.003674
	0.006812	0.005805
	0.005942	0.00266
	0.004552	0.004863
	0.010001	0.024492
	0.024475	0.007599
	0.004572	0.006601
	0.00339	0.004773
	0.003377	0.006531
	0.00589	0.011431
	0.010858	0.01238
	0.004617	0.003775
	0.006033	0.028788
	0.006435	0.023079
	0.004091	0.004773
	0.006786	0.002376
	0.008124	0.020773
	0.005318	0.001617
	0.005351	0.005448
	0.004812	0.024513
	0.003903	0.009033
	0.012228	0.010186
	0.002929	0.004998
	0.007767	0.003325
	0.004078	0.001638
	0.015423
	0.00966
	0.00966
	0.007353
	0.003583
	0.003924
	0.014471
	0.009543
	0.003897
	0.00227
	0.006295
	0.016635
	0.007273
	0.008501
	0.004732
	0.008989
	0.004048
	0.00397
	0.013179
	0.009371
	0.009319
	0.040179
	0.009112
	0.002973
	0.004767
	0.005874
	0.00794
	0.030918
	0.015168
	0.005142
	0.005796
	0.011431
	0.006781
	0.009527
	0.02847
	0.005479
	0.011865
	0.003938
	0.00351
	0.012098
	0.013624
	0.014654
	0.003751
	0.004621
	0.006377
	0.003571
	0.002466
	0.002356
