# Supplementary material for: CaMKII nucleates an osmotic protein supercomplex to induce cellular bleb expansion
Source: EMBO J. 2026 Feb 3;45(8):2433–55. doi: 10.1038/s44318-026-00703-5 (PMC13083957; doi:10.1038/s44318-026-00703-5)
Supplement: Supplementary file 9 — Source data Fig. 4 [file 44318_2026_703_MOESM9_ESM.zip › Fig4/4C/4C.xlsx]

## Sheet: README
4C: Ratio of FRET efficiency change after drug treatment.

## Sheet: result
	Control			A23187			EDTA			KN93
	rep.1	rep.2	rep.3	rep.1	rep.2	rep.3	rep.1	rep.2	rep.3	rep.1	rep.2	rep.3
Before	1	1	1	1	1	1	1	1	1	1	1	1
After	1.0316	1.01	0.97866	0.893008	0.907454	0.891074	1.11481	1.24898	1.21713	1.13287	1.18197	1.1643
