# Supplementary material for: CaMKII nucleates an osmotic protein supercomplex to induce cellular bleb expansion
Source: EMBO J. 2026 Feb 3;45(8):2433–55. doi: 10.1038/s44318-026-00703-5 (PMC13083957; doi:10.1038/s44318-026-00703-5)
Supplement: Supplementary file 9 — Source data Fig. 4 [file 44318_2026_703_MOESM9_ESM.zip › Fig4/4F/4F.xlsx]

## Sheet: README
4F:Temporal changes in FRET efficiency in bleb or cell body.

## Sheet: result
Relative Time	1		2		3		4		5
	Bleb	Cellbody	Bleb	Cellbody	Bleb	Cellbody	Bleb	Cellbody	Bleb	Cellbody
0	1	1	1	1	1	1	1	1	1	1
10	0.979984	1.00139	0.990604	1.01119	0.925147	1.08132	0.999683	1.0062	1.0067	1.0116
20	0.98108	1.00258	0.980595	1.02074	0.946034	1.08843	0.949429	1.01009	0.962251	1.01553
30	0.985749	1.008	0.969359	1.027	0.966937	1.08287	0.945181	1.00394	0.963897	1.0143
40	0.984644	1.01452	0.971377	1.02686	0.987624	1.06652	0.943272	0.996729	0.963931	1.01091
50	0.993749	1.02212	0.980022	1.02351	0.971975	1.12671	0.953452	0.998428	0.978582	1.00848
60	0.999404	1.01266	0.999351	1.02016	0.963544	1.05848	0.96456	1.00417	0.985693	1.00875
70	1.00033	1.02301	1.02359	1.01778	1.05001	1.14361	0.983131	1.00369	1.00095	1.01073
80	1.0028	1.01522	1.05766	1.01734	1.05809	1.15533	1.00124	1.01758	1.02636	1.00793
90	1.00941	1.02104	1.09068	1.01655	0.989673	1.20014	1.0445	1.00741	1.04748	1.01572
100	1.0077	1.00319	1.12316	1.01558	1.13447	1.17915	1.13447	1.01635	1.14061	1.01882
