# Supplementary material for: CaMKII nucleates an osmotic protein supercomplex to induce cellular bleb expansion
Source: EMBO J. 2026 Feb 3;45(8):2433–55. doi: 10.1038/s44318-026-00703-5 (PMC13083957; doi:10.1038/s44318-026-00703-5)
Supplement: Supplementary file 9 — Source data Fig. 4 [file 44318_2026_703_MOESM9_ESM.zip › Fig4/4G/4G.xlsx]

## Sheet: README
4G: FRET efficiency (FRET/doner) at Maximum Bleb Extension in Bleb or Cellbody

## Sheet: Result
FRET efficiency (FRET/doner) at Maximum Bleb Extension
CellBody	Bleb
1.00139	0.979984
1.027	0.969359
1.08132	0.925147
0.996729	0.943272
1.01553	0.962251
