# Supplementary material for: CaMKII nucleates an osmotic protein supercomplex to induce cellular bleb expansion
Source: EMBO J. 2026 Feb 3;45(8):2433–55. doi: 10.1038/s44318-026-00703-5 (PMC13083957; doi:10.1038/s44318-026-00703-5)
Supplement: Supplementary file 9 — Source data Fig. 4 [file 44318_2026_703_MOESM9_ESM.zip › Fig4/README.txt]

Figure 4 Source Data


Panel A:

- File: 4A_Control.tif
- File: 4A_EDTA.tif
- File: 4A_KN93.tif

- Content:Original resolution phase contrast image, 63x objective lens.Only conditions/positions used to generate the figure were included.

- Processing: These images were adjusted for overall brightness and contrast solely to improve the visibility of the cell outlines.


Panel D:

- File: CamuiCR_FRET,donor_Raw

- Content: Original resolution conforcal Donor-channel(Clover fluorecence:Chl1) and FRET-channel(Ruby fluorecence: Ch2) images. 100x objective lens.

- Processing: This file was used in ImageJ to generate Ratio Images by dividing the FRET-channel (Ruby fluorescence: Ch2) by the Donor-channel (Clover fluorescence: Ch1) to calculate FRET efficiency.


- File: 4D_Camui-CR_donor.tif

- Content: Original resolution conforcal Donor-channel(Clover fluorecence:channel1) and FRET-channel(Ruby fluorecence: channel2) images, 100x objective lens.

- Processing: Brightness and contrast adjusted appropriately for all panels.


- File: 4D_Camui-CR_Ratio image.tif

- Content: Processed image calculated by Donor-channel(Clover fluorecence) and FRET-channel(Ruby fluorecence, FRET) images.

- Processing: The ratio image (FRET/Donor) was calculated using Fiji. Extracellular signals were then excluded by multiplying the ratio image with a binary mask derived from the Donor channel fluorescence. Brightness and contrast adjusted appropriately for all panels. Image is displayed in Royal LUT to visualize the FRET signal intensity range of 0 to 1.


Panel E:

-Folder: 4E_donor

- File: 4E_Camui-CR_donor_timelaps.tif
- File: 4E_donor_bleb.tif
- File: 4E_donor_cellbody.tif

- Content: Original resolution conforcal GFP-channel(donor fluorecence:channel1) time-laps image, 100x objective lens.(interval:10 seconds between frames)
Only conditions/positions used to generate the figure were included. 

4E_donor_bleb.tif and 4E_donor_cellbody.tif are cropped image used for the final figure.

- Processing: Images corresponding to time points t = 1-6 were extracted and used in the Figure.brightness and contrast adjusted appropriately and equally for all panels.


-Folder: 4E_ratio

- File: 4E_Camui-CR_Ratio_timelaps.tif
- File: 4E_ratio_bleb.tif
- File: 4E_ratio_cellbody.tif

- Content: Processed image calculated by Donor-channel(Clover fluorecence) and FRET-channel(Ruby fluorecence, FRET) time-laps images, 100x objective lens.(interval:10 seconds between frames)
Only conditions/positions used to generate the figure were included. 

4E_ratio_bleb.tif and 4E_ratio_cellbody.tif are cropped image used for the final figure.

- Processing: The ratio image (FRET/Donor) was calculated using Fiji. Extracellular signals were then excluded by multiplying the ratio image with a binary mask derived from the Donor channel fluorescence. Image is displayed in Royal LUT to visualize the FRET signal intensity range of 0 to 1. Images corresponding to time points t = 1-6 were extracted and used in the Figure in the manuscript. Brightness and contrast adjusted appropriately and equally for all panels.
