# Supplementary material for: CaMKII nucleates an osmotic protein supercomplex to induce cellular bleb expansion
Source: EMBO J. 2026 Feb 3;45(8):2433–55. doi: 10.1038/s44318-026-00703-5 (PMC13083957; doi:10.1038/s44318-026-00703-5)
Supplement: Supplementary file 10 — Source data Fig. 5 [file 44318_2026_703_MOESM10_ESM.zip]

Archive with 28 entries (18 files):
- Fig5/
- Fig5/5A/
- Fig5/5A/5A_control.tif
- Fig5/5A/5A_EDTA.tif
- Fig5/5A/5A_KN93.tif
- Fig5/5B/
- Fig5/5B/5B.xlsx
- Fig5/5C/
- Fig5/5C/5C.xlsx
- Fig5/5D/
- Fig5/5D/5D_WB annotation.pptx
- Fig5/5D/uncropped WB/
- Fig5/5D/uncropped WB/5D-1'_GFP_marker.tif
- Fig5/5D/uncropped WB/5D-1_GFP.tif
- Fig5/5D/uncropped WB/5D-2'_α-tubulin_marker.tif
- Fig5/5D/uncropped WB/5D-2_α-tubulin.tif
- Fig5/5E/
- Fig5/5E/5E_GFP-CaMKIIγ 2TD_Lifeact.tif
- Fig5/5E/5E_GFP-CaMKIIγ deltaC_Lifeact.tif
- Fig5/5E/5E_GFP-CaMKIIγ I205K_Lifeact.tif
- Fig5/5E/5E_GFP-CaMKIIγ T287A_Lifeact.tif
- Fig5/5F/
- Fig5/5F/5F.xlsx
- Fig5/5G/
- Fig5/5G/5G.xlsx
- Fig5/5H/
- Fig5/5H/5H.xlsx
- Fig5/README.txt
