# Supplementary material for: CaMKII nucleates an osmotic protein supercomplex to induce cellular bleb expansion
Source: EMBO J. 2026 Feb 3;45(8):2433–55. doi: 10.1038/s44318-026-00703-5 (PMC13083957; doi:10.1038/s44318-026-00703-5)
Supplement: Supplementary file 10 — Source data Fig. 5 [file 44318_2026_703_MOESM10_ESM.zip › Fig5/5B/5B.xlsx]

## Sheet: README
5B: The drug effect to time-dependent changes in enrichment of GFP-tagged CaMKII T287A relative to monomeric RFP within expanding blebs of CaMKII DKO cells.

## Sheet: Sheet1
Relative Time	Control					EDTA					KN93
	rep.1	rep.2	rep.3	rep.4	rep.5	rep.1	rep.2	rep.3	rep.4	rep.5	rep.1	rep.2	rep.3	rep.4	rep.5
0	1	1	1	1	1	1	1	1	1	1	1	1	1	1	1
10	1.51394	1.56111	1.35203	1.45115	1.39225	0.999009	0.872527	0.971498	0.98996	1.14831	1.1303	1.08184	1.1546	1.01789	1.04353
20	1.73105	1.41532	1.41203	1.76694	1.57232	0.970498	0.943143	1.01072	0.965083	1.00759	1.11197	1.03327	1.08765	1.04469	1.01426
30	1.56021	1.29184	1.3338	1.53782	1.4003	0.961765	0.967755	0.974057	0.940032	0.993627	1.07874	1.01479	1.06828	1.04741	0.996179
40	1.2189	1.21298	1.20469	1.30186	1.2152	0.97574	1.00611	1.00246	0.980709	1.00447	1.06771	0.966296	1.10187	1.07485	0.975834
50	1.1772	1.16336	1.14986	1.22386	1.17893	0.970993	0.951921	1.03343	0.975371	0.96817	0.996597	0.95372	1.10789	1.05781	0.988031
60	1.17862	1.12836	1.1366	1.18089	1.16673	1.05364	0.959313	1.07873	0.961713	0.963526	1.01587	0.94258	1.1403	1.04677	0.976789
70	1.20211	1.03511	1.1095	1.14857	1.14624	1.02273	0.97569	1.01042	0.97327	0.972312	1.00142	0.934306	1.0984	1.00916	0.985227
80	1.09665	0.978098	1.02117	1.13607	1.14386	1.00959	0.936385	0.906952	0.905073	0.872237	0.992476	0.929142	1.11843	1.00214	0.94321
90	1.00068	0.993549	1.06289	1.06543	1.09415	1.04575	0.997463	0.876877	0.8833	0.835614	0.961287	0.930124	1.0691	0.94673	0.940086
100	1.14109	0.906353	1.11043	0.988256	1.00183	1.06303	0.971519	0.82621	0.941153	0.859695	0.869107	0.915862	1.06664	0.82519	0.829959
