# Supplementary material for: CaMKII nucleates an osmotic protein supercomplex to induce cellular bleb expansion
Source: EMBO J. 2026 Feb 3;45(8):2433–55. doi: 10.1038/s44318-026-00703-5 (PMC13083957; doi:10.1038/s44318-026-00703-5)
Supplement: Supplementary file 10 — Source data Fig. 5 [file 44318_2026_703_MOESM10_ESM.zip › Fig5/5C/5C.xlsx]

## Sheet: README
5C: The effect of drug treatment to maximum enrichment ratio of GFP-CaMKII in expansion phase

## Sheet: data
Control	EDTA	KN93
1.73105	0.999009	1.1303
1.56111	0.967755	1.08184
1.41203	1.01072	1.1546
1.76694	0.98996	1.04741
1.57232	1.14831	1.04353
