# Supplementary material for: CaMKII nucleates an osmotic protein supercomplex to induce cellular bleb expansion
Source: EMBO J. 2026 Feb 3;45(8):2433–55. doi: 10.1038/s44318-026-00703-5 (PMC13083957; doi:10.1038/s44318-026-00703-5)
Supplement: Supplementary file 10 — Source data Fig. 5 [file 44318_2026_703_MOESM10_ESM.zip › Fig5/5F/5F.xlsx]

## Sheet: README
5F:Normalized bleb areas of DLD1 CaMKII DKO cells expressing various CaMKII mutants .
Data overlaps with Figure 2C and 3E. Please refer to the file located in the Figure 2 source folder.

## Sheet: data
Bleb size(Normalized Bleb/Cellbody area)
T287A	deltaC	2TD	I205K
0.021473	0.005131	0.011752	0.006691
0.009496	0.005646	0.002041	0.016479
0.006374	0.005924	0.008575	0.003121
0.037747	0.011849	0.003131	0.009427
0.043827	0.007096	0.005457	0.005551
0.010856	0.007468	0.005431	0.011007
0.022115	0.005731	0.005331	0.053345
0.006777	0.001894	0.017502	0.004702
0.006799	0.004559	0.009206	0.006601
0.003818	0.004102	0.008754	0.017169
0.006744	0.001751	0.014211	0.011402
0.005232	0.005453	0.006534	0.013594
0.094731	0.017831	0.004121	0.006109
0.008397	0.014419	0.003111	0.009443
0.022704	0.006415	0.004189	0.001917
0.009065	0.005434	0.015784	0.007726
0.024877	0.007534	0.017215	0.005092
0.016176	0.001953	0.005101	0.012125
0.008228	0.003049	0.001357	0.006469
0.003915	0.005095	0.00324	0.004346
0.020979	0.00413	0.006903	0.004501
0.029088	0.002632	0.00451	0.006492
0.023448	0.003049	0.00945	0.019501
0.010866	0.009255	0.011114	0.00303
0.030399	0.005681	0.002598	0.002845
0.012361	0.005566	0.006677	0.002055
0.018162	0.009865	0.005407	0.001247
0.117467	0.002879	0.00608	0.012668
0.028586	0.003427	0.012637	0.006492
0.050099	0.005697	0.005276	0.004686
0.014924	0.019751	0.003236	0.006129
0.018736	0.012229	0.000851	0.005604
0.015956	0.031661	0.003742	0.002574
0.010291	0.010372	0.027566	0.005477
0.026566	0.004717	0.006239	0.005713
0.046024	0.008122	0.005135	0.003154
0.010586	0.003545	0.017089	0.023043
0.06114	0.006368	0.006716	0.017772
0.065375	0.005543	0.025654	0.005022
0.053014	0.019007	0.005164	0.011451
0.017955	0.013312	0.01545	0.010965
0.006991	0.033338	0.007673	0.005316
0.005133	0.028251	0.014861	0.017868
0.039557	0.011819	0.010989	0.002508
0.030739	0.003366	0.007064	0.008817
0.015519	0.007491	0.008634	0.017158
0.099451	0.006327	0.005845	0.003417
0.047268	0.004764	0.005195	0.003481
0.034845	0.008719	0.004782	0.005293
0.009037	0.005353	0.002882	0.015524
0.008325	0.003429	0.00677	0.004654
0.010976	0.008826	0.001795	0.010472
0.013159	0.0072	0.001401	0.007943
0.035286	0.016071	0.006416	0.014131
0.019421	0.020093	0.008742	0.01877
0.015599	0.018811	0.008646	0.014856
0.08356	0.006236	0.007801	0.020258
0.005333	0.013929	0.025883	0.004292
0.028466	0.026606	0.005769	0.015218
0.010581	0.022907	0.015893	0.005418
0.006615	0.009605	0.007162	0.001893
0.013991	0.006955	0.024469	0.001558
0.005962	0.016602	0.053066	0.014621
0.049799	0.017202	0.003313	0.0291
0.049508	0.013614	0.003086	0.002571
0.017352	0.003418	0.017055	0.012486
0.016212	0.008322	0.005192	0.017393
0.009136	0.003477	0.005227	0.002897
0.061553	0.018257	0.003387	0.004807
0.066266	0.013454	0.005966	0.01025
0.022973	0.010603	0.012371	0.004556
0.016805	0.00397	0.007248	0.007637
0.028549	0.01463	0.018832	0.006775
0.004453	0.007366	0.003039	0.006096
0.011072	0.008309	0.004119	0.008642
0.043349	0.001618	0.019292	0.047808
0.010991	0.002257	0.002823	0.024089
0.047262	0.002489	0.009367	0.018053
0.023564	0.003912	0.007228	0.004267
0.028151	0.021104	0.006837	0.008273
0.008263	0.015383	0.003283	0.009843
0.005557	0.010981	0.009486	0.010222
0.055447	0.012638	0.006252	0.007254
0.005282	0.016101	0.004258	0.016303
0.003806	0.005258	0.006621	0.01135
0.014164	0.012195	0.005076	0.014489
0.017148	0.004171	0.004746	0.014111
0.015603	0.005311	0.001725	0.016014
0.026053	0.002587	0.00129	0.017828
0.012878	0.004089	0.004379	0.006857
0.005769	0.026149	0.010115	0.014868
0.027194	0.016115	0.009155	0.006108
0.005282	0.005966	0.004409	0.01522
0.001583	0.011051	0.002279	0.017922
0.006591	0.003984	0.017778	0.003401
0.021765	0.025583	0.013736	0.006149
0.020269	0.008409	0.001102	0.01202
0.004434	0.029158	0.003607	0.003806
0.015011	0.005326	0.002062	0.007124
0.006945	0.026998	0.001027	0.009316
0.003198	0.002464	0.002588	0.006244
0.014691	0.006532	0.014067	0.005168
0.006716	0.008936	0.022562	0.005349
0.016469	0.007189	0.009096	0.004493
0.013027	0.006652	0.015941	0.025103
0.013943	0.008978	0.003855	0.016261
0.004266	0.006896	0.003413	0.008547
0.002618	0.026893	0.004033	0.00416
0.005052	0.013858	0.003433	0.033575
0.030579	0.003872	0.005954	0.008827
0.011585	0.014186	0.01876	0.003417
0.008211	0.010893	0.014403	0.013765
0.047503	0.005165	0.003267	0.016425
0.01814	0.011532	0.004112	0.002135
0.016589	0.004342	0.002218	0.003248
0.002698	0.005107	0.002218	0.023694
0.004013	0.006963	0.008492	0.004627
0.006796	0.006156	0.001947	0.013747
0.01454	0.015501	0.004577	0.002207
0.00876	0.003475	0.003345	0.008059
0.00814	0.008163	0.002504	0.022324
0.001955	0.004066	0.001702	0.004439
0.094082	0.010762	0.00461	0.004852
0.010796	0.00601	0.017362	0.012923
0.012043	0.017197	0.012314	0.015577
0.00645	0.00972	0.003153	0.005375
0.01823	0.01033	0.006657	0.007786
0.005544	0.032658	0.013657	0.002694
0.081903	0.00206	0.014607	0.026373
0.031627	0.003349	0.013186	0.020036
0.010299	0.000343	0.027083	0.012976
0.013709	0.013761	0.00409	0.025899
0.099771	0.003314	0.032296	0.012739
0.067664	0.004498	0.003809	0.009862
0.022579	0.019808	0.020094	0.005313
0.008508	0.00632	0.044149	0.0061
0.017074	0.004723	0.010929	0.018182
0.036462	0.0033	0.009563	0.035016
0.006708	0.00653	0.006272	0.005604
0.015518	0.00447	0.008035	0.017287
0.003545	0.003041	0.006607	0.021986
0.018404	0.004379	0.023149	0.007135
0.005658	0.004092	0.007799	0.003018
0.042697	0.006614	0.025372	0.019786
0.022503	0.002081	0.033981	0.005921
0.039753	0.005241	0.007986	0.00646
0.026325	0.005255	0.009088	0.002852
0.005011	0.019827	0.012362	0.004905
0.042917	0.008624	0.005163	0.01879
0.009433	0.005528	0.023155	0.003329
0.043459	0.004962	0.023091	0.012869
0.025736	0.004483	0.011557	0.008192
0.034996	0.003135	0.004062	0.011718
0.067554	0.008693	0.010552	0.01149
0.053833	0.002422	0.012565	0.01765
0.015618	0.007042	0.012669	0.006865
0.039933	0.023255	0.012989	0.024359
0.010177	0.004864	0.011524	0.006813
0.018374	0.015041	0.016311	0.009575
0.022824	0.023851	0.015848	0.004941
0.012492	0.01255	0.004888	0.007291
0.008922	0.008165	0.005178	0.012184
0.005015	0.017434	0.005578	0.009508
0.017151	0.008312	0.030488	0.01299
0.027442	0.020735	0.008866	0.006159
0.025785	0.016574	0.009791	0.014304
0.014837	0.001992	0.007218	0.016041
0.011263	0.003874	0.010717	0.015456
0.020797	0.005474	0.042398	0.025433
0.023597	0.015642	0.009062	0.007272
0.006095	0.007727	0.008371	0.005929
0.044728	0.005766	0.011831	0.007618
0.036157	0.010794	0.005461	0.003454
0.095422	0.005063	0.011921	0.011723
0.013676	0.007915	0.003526	0.014765
0.008139	0.004451	0.008919	0.010247
0.005184	0.007657	0.006657	0.01686
0.007457	0.010725	0.003961	0.017334
0.003403	0.003206	0.012271	0.011796
0.035726	0.008819	0.004926	0.010859
0.029528	0.010147	0.001238	0.023185
0.011617	0.015127	0.010663	0.002228
0.00991	0.005272	0.003591	0.00368
0.009601	0.010641	0.020931	0.007996
0.010412	0.002012	0.004894	0.021697
0.012897	0.003955	0.003734	0.011369
0.023512	0.001214	0.002859	0.003408
0.049468	0.002956	0.013418	0.004267
0.059462	0.004541	0.009239	0.01125
0.005908	0.001957	0.01117	0.011097
0.010777	0.000843	0.002845	0.007004
0.013628	0.002539	0.003658	0.001934
0.007493	0.002383	0.005564	0.02601
0.009233	0.004798	0.033477	0.015311
0.00839	0.002429	0.007266	0.038846
0.02541	0.001641	0.00282	0.026524
0.005729	0.002731	0.02085	0.007692
0.056641	0.009921	0.002515	0.045593
0.015982	0.008766	0.00426	0.009957
0.013136	0.008199	0.002905	0.028146
0.01664	0.015049	0.01377	0.00672
0.007843	0.004818	0.009955	0.003997
0.033252	0.017775	0.004157	0.014953
0.061957	0.005003	0.00372	0.008251
0.030536	0.004554	0.00413	0.015438
0.030985	0.0167	0.002908	0.009069
0.015492	0.002775	0.01693	0.002288
0.053384	0.004651	0.004158	0.019081
0.044235	0.004143	0.00751	0.013832
0.037674	0.004749	0.011062	0.004558
	0.010329	0.005275	0.015438
	0.003381	0.014582	0.031493
	0.009244	0.009216	0.010348
	0.023101	0.034131	0.013468
	0.029625	0.00229	0.011837
	0.004277	0.005332	0.022135
	0.006248		0.003232
	0.004606		0.006607
	0.011048		0.009734
	0.016961		0.009447
	0.020025		0.011015
	0.008729		0.01111
	0.006315
	0.003104
	0.01792
	0.003191
	0.002729
	0.005625
	0.002956
	0.001937
	0.013448
	0.012523
	0.001924
	0.028901
	0.006771
	0.0072
	0.015124
	0.01268
	0.004389
	0.003742
	0.028719
	0.004885
	0.005429
	0.019228
	0.011545
	0.003038
	0.00941
	0.00259
	0.002431
	0.03043
	0.021489
	0.006009
	0.011994
	0.015874
	0.007174
	0.009929
	0.024308
	0.003663
	0.011937
	0.012098
	0.002325
	0.00914
	0.004419
	0.011056
	0.004632
	0.005306
	0.004854
	0.009752
	0.002085
	0.005661
	0.0089
	0.005715
	0.009347
	0.005106
	0.013097
	0.003429
	0.008589
	0.045582
	0.00657
	0.007125
	0.008461
	0.008621
	0.004241
	0.006944
	0.003505
	0.005735
	0.007579
	0.00181
	0.00143
	0.00301
	0.002596
	0.00459
	0.001464
	0.006034
	0.003139
	0.011023
	0.001959
	0.005518
	0.001315
	0.00198
	0.001695
	0.001112
	0.007796
	0.002257
	0.00324
	0.00379
	0.003173
	0.003024
	0.015613
	0.002636
	0.004067
	0.005207
	0.0142
	0.003894
	0.00342
	0.004004
	0.002171
	0.038222
	0.009193
	0.003511
	0.006265
	0.002262
	0.00456
	0.003201
	0.006758
	0.006548
	0.003402
	0.002709
	0.003128
	0.004469
	0.007114
	0.004113
