# Supplementary material for: CaMKII nucleates an osmotic protein supercomplex to induce cellular bleb expansion
Source: EMBO J. 2026 Feb 3;45(8):2433–55. doi: 10.1038/s44318-026-00703-5 (PMC13083957; doi:10.1038/s44318-026-00703-5)
Supplement: Supplementary file 10 — Source data Fig. 5 [file 44318_2026_703_MOESM10_ESM.zip › Fig5/5G/5G.xlsx]

## Sheet: Sheet1
Relative Time	T287A					C					2TD					I205K
	rep.1	rep.2	rep.3	rep.4	rep.5	rep.1	rep.2	rep.3	rep.4	rep.5	rep.1	rep.2	rep.3	rep.4	rep.5	rep.1	rep.2	rep.3	rep.4	rep.5
0	1	1	1	1	1	1	1	1	1	1	1	1	1	1	1	1	1	1	1	1
10	1.3307	1.17438	1.17299	1.4021	1.22567	1.02382	0.962547	0.944913	1.01736	1.01897	0.98329	1.02151	1.11628	1.09266	0.947347	1.13301	1.00015	1.24194	0.978364	1.16595
20	1.39248	1.25633	1.37596	1.5674	1.21565	1.04764	0.898861	0.947785	1.02665	1.03794	1.01583	0.999545	1.07468	1.10847	0.993864	1.08686	1.05103	1.29753	1.03977	1.21537
30	1.32148	1.27075	1.38545	1.61902	1.16179	1.04799	0.878599	0.957609	1.01984	1.03115	1.00136	1.02994	1.07258	1.07577	1.01678	0.963272	1.12181	1.25104	1.0492	1.20441
40	1.22913	1.29594	1.26093	1.59938	1.06597	1.04834	0.89387	0.957242	1.01763	1.02437	1.00254	0.962395	1.06228	1.00973	1.04411	1.02827	1.03287	1.22194	0.963385	1.15412
50	1.22048	1.34656	1.19461	1.47024	1.03308	1.03243	0.902074	0.956941	1.01772	1.02384	0.967058	0.951248	1.05698	1.0047	1.05662	1.18489	1.07692	1.21828	0.996516	1.14068
60	1.18341	1.37018	1.15388	1.36557	1.01588	1.01653	0.920578	0.960383	1.00386	1.02332	0.983557	0.956702	1.0752	1.03264	0.984775	1.16884	0.975001	1.19231	0.979879	1.02981
70	1.0981	1.30084	1.08175	1.37825	0.983096	1.02329	0.959971	0.967957	0.987076	1.00975	0.97767	0.977103	1.09632	1.05025	0.961517	1.18823	1.05139	1.20371	0.963772	1.02354
80	1.08403	1.20436	1.03661	1.29709	1.01642	1.03005	0.953256	1.01571	0.964441	0.996192	0.932256	0.965745	1.0989	1.09705	0.940134	1.07216	0.943984	1.11738	1.01863	1.02108
90	1.09977	1.10961	1.02544	1.11849	0.959834	1.00395	0.889498	1.01082	0.976951	0.959446	0.981375	0.94464	1.12485	1.06479	0.901942	0.838818	0.862867	1.07813	0.937107	0.993645
100	1.04331	1.0232	0.953413	1.04643	0.946184	0.977843	0.861965	1.04051	1.00703	0.9227	0.946358	0.868552	1.00714	1.01513	0.932715	0.80886	0.779012	1.02793	0.879329	0.921693

## Sheet: Sheet2
5G: Time-dependent changes in enrichment of various GFP-tagged CaMKII mutants relative to monomeric RFP within expanding blebs of CaMKII DKO cells.
The results for T287A data overlaps with Figure 3F.
