# Supplementary material for: CaMKII nucleates an osmotic protein supercomplex to induce cellular bleb expansion
Source: EMBO J. 2026 Feb 3;45(8):2433–55. doi: 10.1038/s44318-026-00703-5 (PMC13083957; doi:10.1038/s44318-026-00703-5)
Supplement: Supplementary file 10 — Source data Fig. 5 [file 44318_2026_703_MOESM10_ESM.zip › Fig5/5H/5H.xlsx]

## Sheet: README
5H: Maximum enrichment ratio of each GFP-CaMKII mutant in expansion phase
The results for T287A data overlaps with Figure 3G.

## Sheet: Result
T287A	C	2TD	I205K
1.39248	1.04799	1.01583	1.13301
1.27075	0.962547	1.02994	1.12181
1.38545	0.957609	1.11628	1.29753
1.61902	1.02665	1.10847	1.0492
1.22567	1.03794	1.01678	1.21537
