# Supplementary material for: CaMKII nucleates an osmotic protein supercomplex to induce cellular bleb expansion
Source: EMBO J. 2026 Feb 3;45(8):2433–55. doi: 10.1038/s44318-026-00703-5 (PMC13083957; doi:10.1038/s44318-026-00703-5)
Supplement: Supplementary file 10 — Source data Fig. 5 [file 44318_2026_703_MOESM10_ESM.zip › Fig5/README.txt]

Figure 5 Source Data


Panel A:

- File: 5A_Control.tif
- File: 5A_EDTA.tif
- File: 5A_KN93.tif

- Content: Original conforcal GFP-channel(GFP-CaMKII T287A) and RFP-channel(Lifeact-RFP) images, 63x objective lens.

- Processing: Brightness and contrast adjusted appropriately for all panels.


Panel D:

- Folder: uncropped WB images

{Folder containing}
- File:  5D-1_WB GFP.tif
- Content: uncropped Western blots, anti-GFP antibody
- Note: ROI indicates cropped area shown in the figure

- File:  5D-1'_WB GFP_marker.tif
- Content: original molecular weight marker image of 5D-1
- Note: -

- File: 5D-2_WB α-tubulin.tif
- Content: uncropped Western blot, α-tubulin antibody
- Note: ROI indicates cropped area shown in the figure

- File:  5D-2'_WB α-tubulin_marker.tif
- Content: original molecular weight marker image of 5D-2
- Note: -


- File: 5D_WB annotation.pptx

The PPTX file contains the original TIFF image with the following information overlaid for clarity:
-Lane Labels,Detected protein Names, Molecular Weight Markers (kDa).
-Cropping Area: A border (e.g., red frame) indicating the exact region of the blot that was cropped and displayed in the final published Figure 5D.


Panel E:

- File: 5E_GFP-CaMKIIγ T287A_Lifeact.tif
- File: 5E_GFP-CaMKIIγ deltaC_Lifeact.tif
- File: 5E_GFP-CaMKIIγ 2TD_Lifeact.tif
- File: 5E_GFP-CaMKIIγ I205K_Lifeact.tif

- Content: Original resolution conforcal RFP-channel(Ch1:Lifeact-RFP) and GFP-channel(Ch2: each GFP-CaMKII mutant) images, 63x objective lens.

- Processing: Brightness and contrast adjusted appropriately for all panels.
