# Supplementary material for: CaMKII nucleates an osmotic protein supercomplex to induce cellular bleb expansion
Source: EMBO J. 2026 Feb 3;45(8):2433–55. doi: 10.1038/s44318-026-00703-5 (PMC13083957; doi:10.1038/s44318-026-00703-5)
Supplement: Supplementary file 11 — Source data Fig. 6 [file 44318_2026_703_MOESM11_ESM.zip]

Archive with 30 entries (19 files):
- Fig6/
- Fig6/6A/
- Fig6/6A/6A_DKO_GFP-Mena_Lifeact.tif
- Fig6/6A/6A_WT_GFP-Mena_Lifeact.tif
- Fig6/6B/
- Fig6/6B/6B.xlsx
- Fig6/6C/
- Fig6/6C/6C.xlsx
- Fig6/6D/
- Fig6/6D/6D_WB annotation.pptx
- Fig6/6D/uncropped WB/
- Fig6/6D/uncropped WB/6D-1'_WB GFP_marker.tif
- Fig6/6D/uncropped WB/6D-1-1_WB GFP.tif
- Fig6/6D/uncropped WB/6D-1-2_WB GFP.tif
- Fig6/6D/uncropped WB/6D-2'_WB GST_marker.tif
- Fig6/6D/uncropped WB/6D-2_WB GST.tif
- Fig6/6E/
- Fig6/6E/6E_GFP-Mena_RFP.tif
- Fig6/6E/6E_GFP-Mena_scarlet-CaMKIIγ T287A,I205K.tif
- Fig6/6E/6E_GFP-Mena_scarlet-CaMKIIγ T287A.tif
- Fig6/6F/
- Fig6/6F/6F.xlsx
- Fig6/6G/
- Fig6/6G/6G_DKO_GFP-ERK1_Lifeact.tif
- Fig6/6G/6G_WT_GFP-ERK1_Lifeact.tif
- Fig6/6H/
- Fig6/6H/6H.xlsx
- Fig6/6I/
- Fig6/6I/6I.xlsx
- Fig6/README.txt
