# Supplementary material for: CaMKII nucleates an osmotic protein supercomplex to induce cellular bleb expansion
Source: EMBO J. 2026 Feb 3;45(8):2433–55. doi: 10.1038/s44318-026-00703-5 (PMC13083957; doi:10.1038/s44318-026-00703-5)
Supplement: Supplementary file 11 — Source data Fig. 6 [file 44318_2026_703_MOESM11_ESM.zip › Fig6/6B/6B.xlsx]

## Sheet: README
6B: Time-dependent changes in enrichment of GFP-Mena relative to monomeric RFP within expanding blebs of WT cells and CaMKII DKO cells.

## Sheet: Result
Relative Time	WT					CaMKII DKO
	rep.1	rep.2	rep.3	rep.4	rep.5	rep.1	rep.2	rep.3	rep.4	rep.5
0	1	1	1	1	1	1	1	1	1	1
10	1.17103	1.13007	0.930944	1.52574	1.5175	1.11376	0.962402	1.07254	0.983588	1.11812
20	1.28772	1.24529	1.22823	1.41891	1.73283	1.16814	0.958571	1.10082	0.965481	1.1258
30	1.26404	1.32728	1.25395	1.34039	1.40477	1.13517	0.983806	1.10416	0.938352	1.186
40	1.24595	1.37219	1.3958	1.23583	1.3533	1.12795	0.929352	1.09069	0.938794	1.12221
50	1.17451	1.28512	1.3462	1.23053	1.23753	1.1016	0.933207	1.05733	0.949993	1.05878
60	1.05054	1.36418	1.23383	1.21487	1.1516	1.1049	0.943565	1.10903	0.88779	1.16771
70	1.05613	1.26384	1.07513	1.17824	1.06464	1.06339	0.848452	1.16944	0.818517	1.18458
80	0.898592	1.14614	1.09456	1.02264	0.982859	1.06397	0.771252	1.19135	0.767611	1.0484
90	0.911343	1.12742	1.15006	0.879866	0.901212	1.03577	0.829875	1.17541	0.790393	0.929497
100	0.883345	1.18847	0.91139	0.749398	0.813735	1.15316	0.807359	1.17002	0.750286	0.961204
