# Supplementary material for: CaMKII nucleates an osmotic protein supercomplex to induce cellular bleb expansion
Source: EMBO J. 2026 Feb 3;45(8):2433–55. doi: 10.1038/s44318-026-00703-5 (PMC13083957; doi:10.1038/s44318-026-00703-5)
Supplement: Supplementary file 11 — Source data Fig. 6 [file 44318_2026_703_MOESM11_ESM.zip › Fig6/6C/6C.xlsx]

## Sheet: README
6C: maximum enrichment ratio of GFP-Mena in expansion phase in WT cells and CaMKII DKO cells

## Sheet: Result
WT	CaMKII DKO
1.28772	1.16814
1.37219	0.983806
1.3958	1.10416
1.52574	0.983588
1.73283	1.186
