# Supplementary material for: CaMKII nucleates an osmotic protein supercomplex to induce cellular bleb expansion
Source: EMBO J. 2026 Feb 3;45(8):2433–55. doi: 10.1038/s44318-026-00703-5 (PMC13083957; doi:10.1038/s44318-026-00703-5)
Supplement: Supplementary file 11 — Source data Fig. 6 [file 44318_2026_703_MOESM11_ESM.zip › Fig6/6F/6F.xlsx]

## Sheet: README
6F: Ratio of GFP-Mena intensity at maximum bleb extension in scarlet-CaMKIIγ mutant expressing CaMKII DKO cells

## Sheet: Result
Ratio of GFP-Mena intensity at maximum bleb extension
RFP	T287A	I205K
0.891817	1.51838	1.13777
1.01561	1.63058	0.973111
0.949466	1.64681	0.893749
1.03961	1.71406	1.09432
0.989083	1.64738	1.02232
1.05857	1.85219	0.862757
0.985057	1.70648	0.942749
1.02141	1.88571	1.10696
1.00588	1.62812	1.10457
1.14825	1.58241	0.868155
