# Supplementary material for: CaMKII nucleates an osmotic protein supercomplex to induce cellular bleb expansion
Source: EMBO J. 2026 Feb 3;45(8):2433–55. doi: 10.1038/s44318-026-00703-5 (PMC13083957; doi:10.1038/s44318-026-00703-5)
Supplement: Supplementary file 11 — Source data Fig. 6 [file 44318_2026_703_MOESM11_ESM.zip › Fig6/6H/6H.xlsx]

## Sheet: README
6H: Time-dependent changes in enrichment of GFP-ERK1 relative to monomeric RFP within expanding blebs of WT cells and CaMKII DKO cells.

## Sheet: result
Relative Time	WT					CaMKII DKO
	rep.1	rep.2	rep.3	rep.4	rep.5	rep.1	rep.2	rep.3	rep.4	rep.5
0	1	1	1	1	1	1	1	1	1	1
10	1.35017	1.15144	1.3523	1.37171	1.47021	1.04914	1.07132	1.12689	1.17994	1.07055
20	1.45475	1.30578	1.33041	1.44729	1.57979	1.04384	1.09092	1.12033	1.1121	1.07946
30	1.36586	1.34111	1.28354	1.46833	1.61473	1.04547	1.0821	1.16816	1.07388	1.04702
40	1.30347	1.27049	1.24263	1.5032	1.6652	1.04351	1.08008	1.1825	0.975632	1.04373
50	1.21932	1.23939	1.15948	1.44703	1.62554	1.00565	1.09813	1.16819	0.862736	1.02518
60	1.21915	1.2023	1.14967	1.33937	1.55577	1.00783	1.09514	1.14591	0.8321	1.01745
70	1.13726	1.08029	1.11776	1.32912	1.4591	1.00109	1.04158	1.12021	0.860695	1.05205
80	1.08806	0.979548	1.07565	1.3036	1.2891	0.963061	0.995188	1.11492	0.898252	1.0331
90	1.04148	0.971275	1.0139	1.2331	1.09293	0.963219	0.976753	1.05702	0.899205	0.995491
100	1.11333	0.995962	1.00271	1.17093	1.01132	0.95391	0.948578	0.995259	0.937445	0.944887
