# Supplementary material for: CaMKII nucleates an osmotic protein supercomplex to induce cellular bleb expansion
Source: EMBO J. 2026 Feb 3;45(8):2433–55. doi: 10.1038/s44318-026-00703-5 (PMC13083957; doi:10.1038/s44318-026-00703-5)
Supplement: Supplementary file 11 — Source data Fig. 6 [file 44318_2026_703_MOESM11_ESM.zip › Fig6/6I/6I.xlsx]

## Sheet: README
6I: maximum enrichment ratio of GFP-ERK1 in expansion phase in WT cells and CaMKII DKO cells

## Sheet: Sheet1
WT	CaMKII DKO
1.45475	1.04914
1.34111	1.09092
1.3523	1.16816
1.5032	1.17994
1.6652	1.07946
1.46331	1.11353
