# Supplementary material for: CaMKII nucleates an osmotic protein supercomplex to induce cellular bleb expansion
Source: EMBO J. 2026 Feb 3;45(8):2433–55. doi: 10.1038/s44318-026-00703-5 (PMC13083957; doi:10.1038/s44318-026-00703-5)
Supplement: Supplementary file 11 — Source data Fig. 6 [file 44318_2026_703_MOESM11_ESM.zip › Fig6/README.txt]

Figure 6 Source data

Panel A:

- File: 6A_WT_GFP-Mena_Lifeact.tif
- File: 6A_DKO_GFP-Mena_Lifeact.tif


- Content: Original resolution conforcal GFP-channel(GFP-Mena) and RFP-channel(Lifeact-RFP) images, 63x objective lens.Only conditions/positions used to generate the figure were included.


- Processing: Brightness and contrast adjusted appropriately for all panels.


Panel D:

- Folder: uncropped WB images

{Folder containing}
- File:  6D-1-1_WB GFP.tif
- Content: uncropped Western blots, anti-GFP antibody
- Note: ROI indicates cropped area shown in the figure as input.

- File:  6D-1-2_WB GFP.tif
- Content: uncropped Western blots, anti-GFP antibody
- Note: ROI indicates cropped area shown in the figure as pulldown.

- File:  6D-1'_WB GFP_marker.tif
- Content: original molecular weight marker image of 6D-1
- Note: -

- File: 6D-2_WB GST.tif
- Content: uncropped Western blot, α-tubulin antibody
- Note: ROI indicates cropped area shown in the figure

- File:  6D-2'_WB GST_marker.tif
- Content: original molecular weight marker image of 3B-2
- Note: -


- File: 6D_WB annotation.pptx

The PPTX file contains the original TIFF image with the following information overlaid for clarity:
-Lane Labels,Detected protein Names, Molecular Weight Markers (kDa).
-Cropping Area: A border (e.g., red frame) indicating the exact region of the blot that was cropped and displayed in the final published Figure 6D.


Panel E:

- File: 6E_GFP-Mena_RFP.tif
- File: 6E_GFP-Mena_scarlet-CaMKIIγ T287A.tif
- File: 6E_GFP-Mena_scarlet-CaMKIIγ T287A, I205K.tif


- Content: Original conforcal GFP-channel(GFP-Mena) and RFP-channel(RFP, scarlet-CaMKIIγ mutants) images, 63x objective lens.Only conditions/positions used to generate the figure were included.

- Processing: Brightness and contrast adjusted appropriately for all panels.


Panel G:

- File: 6G_WT_GFP-ERK1_Lifeact.tif
- File: 6G_DKO_GFP-ERK1_Lifeact.tif

- Content: Original conforcal GFP-channel(GFP-ERK1) and RFP-channel(Lifeact-RFP) images, 63x objective lens.

- Processing: Brightness and contrast adjusted appropriately for all panels.
